# Supplementary material for: Deleterious mutations predicted in the sorghum (Sorghum bicolor) Maturity (Ma) and Dwarf (Dw) genes from whole-genome resequencing
Source: Sci Rep. 2023 Oct 3;13:16638. doi: 10.1038/s41598-023-42306-8 (PMC10547693; doi:10.1038/s41598-023-42306-8)
Supplement: Supplementary file 1 — Supplementary Information 1. [file 41598_2023_42306_MOESM1_ESM.xlsx]

## Sheet: Supplemental Table Summary
Supplementary Tables Titles
Supplementary Table S1. The identified deleterious mutations of Ma1
Supplementary Table S2. The identified deleterious mutations of Ma2
Supplementary Table S3. The identified deleterious mutations of Ma3
Supplementary Table S4. The identified deleterious mutations of Ma5
Supplementary Table S5. The identified deleterious mutations of Ma6
Supplementary Table S6. The identified deleterious mutations of Dw1
Supplementary Table S7. The identified deleterious mutations of Dw2
Supplementary Table S8. The identified deleterious mutations of Dw3
Supplementary Table S9. List of all sorghum lines with the corresponding metadata and genotype for each locus
Supplementary Table S10. Summary ANOVA's coefficients for plant height and Dwarf alleles
Supplementary Table S11. Summary ANOVA's coefficients for days to anthesis and Maturity alleles

## Sheet: Sup Table S1
Chr: bp	Chr06: 40306241 - 40306242	Chr06: 40306241 - 40306242	Chr06: 40306359	Chr06: 40306372	Chr06: 40312109	Chr06: 40312111	Chr06: 40312144	Chr06: 40312171	Chr06: 40312197	Chr06: 40312272	Chr06: 40312436 - 40312437	Chr06: 40312463	Chr06: 40312470	Chr06: 40312700 - 40312701	Chr06: 40312704	Chr06: 40312782	Chr06: 40314423	Chr06: 40314507	Chr06: 40315045	Chr06: 40315318
Alleles	caG/ca	cAg/cg	tgC/tgA	gtc/gTtc	-- → CT	gTt/gAt	aAt/aCt	aTa/aAa	NA	Atg/Ttg	- → A	aaT/aaG	Cgt/Tgt	Gga/ga	Agt/Tgt	Gac/Tac	Tgg/Cgg	Taa/Caa	C → A	C → T
Class	1 bp Deletion	1 bp Deletion	Nonsense	1 bp Insertion		Missense	Missense	Missense	New Start Site	Missense	1 bp Insertion	Missense	Missense	1 bp Deletion	Missense	Missense	Missense	Nonsense	Nonsense	Nonsense
Variant type	Frameshift	Frameshift	Stop gained	Frameshift	Splice acceptor	Splice region	Nonsynonymous	Nonsynonymous	Exon 4 Skipping	Splice region	Frameshift	Nonsynonymous	Nonsynonymous	Frameshift	Nonsynonymous	Nonsynonymous	Nonsynonymous	Stop Gain	Nonsynonymous	Nonsynonymous
Ref → Alt AA	Q → M	Q → R	C → stop	V → VX	NA	V → D	N → T	I → K	MET 135	M → L	- → X	K → N	R → C	G → X	S → C	D → Y	W → R	Q → stop	S → stop	Q → stop
AA coordinate	51	51	90	95	Intron 1	106	117	126	135	160	175-176	184	187	209	210	236	264	292	443	494
HGVS Nomenclature	Asp52MetfsTer75	Asp52ArgfsTer76	Cys90Ter	Val95GlnfsTer16	317-2_317-1insCT	Val106Asp	Asn117Thr	Ile126Lys	NA	Met160Leu	Gly177ArgfsTer4	Asn184Lys	Arg187Cys	Gly209GlufsTer74	Ser210Cys	Asp236Tyr	Trp264Arg	Ter292GlnextTer50	Ser443Ter	Gln494Ter
Ambiguity code	NA	NA	M	NA	NA	W	M	W	NA	W	NA	W	Y	NA	W	K	Y	Y	M	Y
Sift Score/ Impact	High	High	High	High	High	0	0.03	0	High	0.03	High	1	0	High	0 - 0.01	0.01 - 0.03	0 - 0.02	High	High	High
Genotypes	Sbprr37-1/prr37Milo	PI533810	PI562717	PI300119	PI656035	PI656035	PI562717	prr37Sudangrass	prr37White African	PI35038	prr37Feterita	Sbprr37-2/prr37Kafir-1	PI641849	PI597945	PI226096	PI665107	NSL55032	Sbprr37-3/prr37Kafir-2	prr37Durra	prr37Broomcorn
	38M	PI656088			PI656050	PI656050		PI562718	Della		Bonita	Blackhull Kafir			PI563032			IS9710	Manchu Brown Kaoliang	Broomcorn
	B35							PI562719	PI641850		Combine Bonita	Combine Kafir-K60						Karper_669	PI145626	Grif 5673
	B923296							PI576348			PI152651	GRIF16309						M35-1	PI54484	PI229831
	B963676							PI576349			PI152828	IS8525						Malisor_84-7	PI562717	PI30204
	Early White Milo							PI655999			PI157804	IS9710						PI329435	PI566819	PI562730
	KS115							PI656035			PI302117	Karper_669						PI329440	PI586541	PI642997
	Macia										PI302231	M35-1						PI535793	PI92268	PI642998
	PI179501										PI302232	Malisor_84-7						PI535794	§PI656038	PI655995
	PI181899										PI454002	PI 152846						PI552856		PI656014
	PI218112										PI533755	PI 229835						PI552861		Rennels #11 Broomcorn
	PI253986										PI540816	PI 267498						PI561072
	PI533750										PI562718	PI 267513						PI561073
	PI533752										PI562719	PI 35038						PI561472
	PI533752										PI576130	PI 48770						PI563516
	PI533754										PI576348	PI 576329						PI564163
	PI533757										PI576349	PI 63715						PI576333
	PI533758										PI609567	PI 643001						PI585295
	PI533759										PI629034	PI 644289						PI655974
	PI533760										PI653617	PI 644293						PI655978
	PI533762										PI655973	PI 660572						PI655982
	PI533776										PI655984	PI 664953						PI655988
	PI533785										PI655996	PI 664962						PI655992
	PI533788										PI655999	PI 667578						PI655994
	PI533789										PI656010	PI144134						PI655998
	PI533792										PI656015	PI145619						PI656004
	PI533800										PI656046	PI145633						PI656005
	PI533807										PI656065	PI146890						PI656008
	PI533814										PI656073	PI152846						PI656011
	PI533821										PI656101	PI156890						PI656016
	PI533824										PI656107	PI196583						PI656022
	PI533833										PI659692	PI196586						PI656027
	PI533839										Spur Feterita	PI196598						PI656036
	PI533841										§PI597952	PI251672						PI656039
	PI533842											PI297155						PI656040
	PI533845											PI329435						PI656048
	PI533852											PI329440						PI656051
	PI533866											PI35038						PI656053
	PI533877											PI365512						PI656058
	PI533878											PI48770						PI656060
	PI533901											PI533761						PI656061
	PI533903											PI533766						PI656062
	PI533910											PI533769						PI659694
	PI533911											PI533794						QL12
	PI533912											PI533799						Tx3197
	PI533915											PI533822						§PI576337
	PI533919											PI533830						§PI641824
	PI533921											PI533831
	PI533927											PI533838
	PI533939											PI533843
	PI533943											PI533855
	PI533954											PI533856
	PI533957											PI533863
	PI533961											PI533869
	PI533962											PI533871
	PI533965											PI533882
	PI533972											PI533902
	PI533996											PI533913
	PI534009											PI533924
	PI534037											PI533936
	PI534046											PI533937
	PI534053											PI533940
	PI534075											PI533948
	PI534079											PI533949
	PI534088											PI533955
	PI534092											PI533956
	PI534112											PI533964
	PI534115											PI533967
	PI534116											PI533970
	PI534117											PI533976
	PI534123											PI533980
	PI534124											PI533985
	PI534127											PI533986
	PI534128											PI533987
	PI534133											PI533989
	PI534135											PI533991
	PI534137											PI533997
	PI534139											PI533998
	PI534144											PI534021
	PI534148											PI534028
	PI534155											PI534047
	PI534163											PI534054
	PI534165											PI534063
	PI534167											PI534070
	PI550604											PI534096
	PI564164											PI534099
	PI564165											PI534101
	PI565121											PI534105
	PI576347											PI534108
	PI576375											PI534114
	PI576376											PI534120
	PI576380											PI534138
	PI576381											PI534145
	PI576385											PI534157
	PI576386											PI535785
	PI576387											PI535793
	PI576390											PI535794
	PI576391											PI540518
	PI576393											PI548797
	PI576394											PI552856
	PI576396											PI552861
	PI576401											PI561071
	PI576418											PI561072
	PI576422											PI561073
	PI576425											PI561472
	PI576426											PI563516
	PI576428											PI564163
	PI576434											PI576333
	PI576437											PI576337
	PI585291											PI576339
	PI595699											PI576340
	PI595702											PI576345
	PI595714											PI576352
	PI595718											PI576359
	PI595720											PI576364
	PI595745											PI576366
	PI597949											PI576373
	PI597951											PI576399
	PI597960											PI585295
	PI597961											PI593916
	PI597964											PI595739
	PI597965											PI595741
	PI597966											PI595743
	PI597967											PI595744
	PI597971											PI597950
	PI597972											PI597957
	PI597973											PI597958
	PI597976											PI607931
	PI597980											PI629059
	PI597982											PI641834
	PI601816											PI641836
	PI613536											PI642791
	PI629040											PI642793
	PI641874											PI651496
	PI655971											PI653616
	PI655977											PI653617
	PI655979											PI655970
	PI655990											PI655972
	PI655997											PI655974
	PI656000											PI655975
	PI656009											PI655976
	PI656020											PI655978
	PI656021											PI655982
	PI656024											PI655983
	PI656026											PI655985
	PI656026											PI655986
	PI656029											PI655987
	PI656034											PI655988
	PI656037											PI655989
	PI656043											PI655991
	PI656044											PI655992
	PI656056											PI655993
	PI656056											PI655994
	PI656059											PI655998
	PI656063											PI656001
	PI656071											PI656002
	PI656072											PI656004
	PI656076											PI656005
	PI656077											PI656006
	PI656078											PI656007
	PI656079											PI656008
	PI656085											PI656011
	PI656086											PI656016
	PI656089											PI656018
	PI656090											PI656019
	PI656092											PI656022
	PI656098											PI656023
	PI656099											PI656027
	PI656100											PI656028
	PI656103											PI656031
	PI656108											PI656036
	PI656109											PI656039
	PI656110											PI656040
	PI656111											PI656048
	PI656112											PI656049
	PI656114											PI656051
	PI656120											PI656053
	PI659691											PI656055
	PI659695											PI656058
	SC103-14E											PI656060
	SC108C											PI656061
	SC23											PI656062
	SC237-14E											PI656068
	SC35C											PI656069
	SC56-14E											PI656070
	SM100											PI656074
	SM60											PI656075
	SM80											PI656080
	SM90											PI656081
	§PI533876											PI656082
	§PI533938											PI656083
	§PI534132											PI656087
	§PI576350											PI656091
	§PI535792											PI656093
												PI656094
												PI656095
												PI656096
												PI656097
												PI656102
												PI656104
												PI656105
												PI656106
												PI656113
												PI656115
												PI656116
												PI656118
												PI656119
												PI656121
												PI659694
												PI659696
												Pink Kafir
												QL12
												R931945-2-2
												Red Kafir
												Rio
												rio_mockler
												RT_7000
												SC170-6-8
												SC326-6
												SC62C
												§PI452619
												§PI533876
												§PI535792
												§PI576350
												§PI597952

## Sheet: Sup Table S2
Chr: bp	Chr02: 67882687	Chr02: 67883725	Chr02: 67884070	Chr02: 67884158	Chr02: 67884954	Chr02: 67887382
Alleles	gGc/gCc	aTg/aCg	Tta/Ata	tTa/tAa	tAt/tTt	Cgg/Tgg
Class	Missense	Missense	Missense	Nonsense	Missense	Missense
Variant type	Nonsynonymous	Nonsynonymous	Nonsynonymous	Stop gained	Nonsynonymous	Nonsynonymous
Ref → Alt AA	G → A	M → T	L → I	L → stop	Y → F	R → W
AA position	23	83	112	141	196	338
HGVS Nomenclature	Gly23Ala	Met83Thr	Leu112Ile	Leu141Ter	Tyr196Phe	Arg338Trp
Ambiguity code	S	Y	W	W	W	Y
Sift Score/ Impact	0 (low confidence)	deleterious (PROVEAN)	0.04	High	0.02	0.01
Genotypes	PI534009	2nd recessive ma2	PI522160	ma2	PI157030	PI534037
	PI561073	IS3614-2	PI586430	38M	PI157035	PI533866
	PI576391			Double Dwarf Yellow Milo	PI533913	§PI656116
				Fargo	PI533965
				Kalo	PI570085
				PI24969	PI570091
				PI598069	PI570400
				PI598070	PI660606
				PI656012	PI665114
				PI656021	§PI152748
				PI656033	§PI665071
				PI656041	§PI665112
				SM80	§PI665117
				Texas Milo

## Sheet: Sup Table S3
Chr: bp	Chr01: 68036274	Chr01: 68037920 - 68037921	Chr01: 68041453	Chr01: 68042322	Chr01: 68042349	Chr01: 68042436	Chr01: 68042475 & 68042476	Chr01: 68042717	Chr01: 68042965	Chr01: 68043266 - 68043268	Chr01: 68043266 - 68043268
Alleles	Ctt/Gtt	aAt/at	Gat/Tat	cCg/cTg	cGg/cAg	gAt/gGt	gaa/gXaa	aaG/aaC	Ctc/Ttc	CAC/-	CAC/CACCAC
Variant Class	Missense	1 bp Deletion	Missense	Missense	Missense	Missense	89 - 121 bp Insertion	Missense	Missense	Inframe Deletion	Inframe Insertion
Variant Type	Nonsynonymous	Frameshift	Nonsynonymous	Nonsynonymous	Nonsynonymous	Nonsynonymous	Frameshift	Nonsynonymous	Nonsynonymous	Nonsynonymous	Nonsynonymous
Ref → Alt AA	L → V	N → X	D → Y	P → L	R → Q	D → G	E → X	K → N	L → F	H → -	H → HH
AA position	1113	1023	636	346	337	308	295	214	132	31	31
HGVS Nomenclature	Leu1113Val	Asn1023MetfsTer11	Asp636Tyr	Pro346Leu	Arg337Gln	Asp308Gly	Glu295AlafsTer16 Glu295AlafsTer19 Glu295GlyfsTer25	Lys214Asn	Leu132Phe	His31del	His31dup
Ambiguity code	S	NA	M	R	Y	Y	NA	S	R	NA	NA
Sift Score/ Impact	0.43	High	0	0.02	0	0	High	0.02	0	Moderate	Moderate
Genotypes	phyb-2C	phyb-1/ma3R	PI597946	PI562897	Ai4	phyb-2B	PI534127	PI597946	PI533980	phyb-2A1	phyb-2A2
	IS3620C	PI656021			PI542718	IS3620C	PI585295		PI548797	IS3620C	PI534096
	NSL50843	58M			PI656013	NSL50843	PI656018		PI597982	PI533776	PI609456
	NSL54162				PI656025	NSL51969	PI656072		PI533831	PI533839
	NSL54184				PI656046	NSL54162	PI656077		PI533912	PI533882
	NSL54221				PI656103	NSL54184				PI534088
	PI156018					NSL54221				PI597946
	PI267614					PI148084				PI656081
	PI513898					PI156018				PI656096
	PI533776					PI267614				§PI576375
	PI533839					PI513898				§PI597951
	PI533882					PI533776				§PI656049
	PI534088					PI533839				§PI656116
	PI585461					PI533882
	PI586430					PI534088
	PI597951					PI585461
	PI656081					PI597951
	PI656096					PI656081
	PI660595					PI656096
	§NSL54175					PI660595
	§PI148084					§NSL54175
	§PI585448					§PI585448
	§PI656116					§PI656116
	§PI665110

## Sheet: Sup Table S4
Chr: bp	Chr01: 6749167	Chr01: 6749848	Chr01: 6750757	Chr01: 6751404	Chr01: 6751602	Chr01: 6751894	Chr01: 6752145	Chr01: 6752230	Chr01: 6752343	Chr01: 6752568
Alleles	gGc/gAc	gaG/gaT	Aca/Tca	aTg/aCg	aCa/aTa	Cag/Gag	gTc/gCc	Ggg/Agg	gGc/gTc	tCc/tAc
Variant Class	Missense	Missense	Missense	Missense	Missense	Missense	Missense	Missense	Missense	Missense
Variant Type	Nonsynonymous	Nonsynonymous	Nonsynonymous	Nonsynonymous	Nonsynonymous	Nonsynonymous	Nonsynonymous	Nonsynonymous	Nonsynonymous	Nonsynonymous
Ref → Alt AA	G → D	E → D	T → S	M → T	T → I	Q → E	V → A	G → R	G → V	S → Y
AA position	981	922	653	437	371	274	190	162	124	49
HGVS Nomenclature	Gly981Asp	Glu922Asp	Thr653Ser	Met437Thr	Thr371Ile	Gln274Glu	Val190Ala	Gly162Arg	Gly124Val	Ser49Tyr
Ambiguity code	Y	M	W	R	R	S	R	Y	M	K
Sift Score/ Impact	0.03	0.04	0.01	0.02	0.01	0	0.1	0.03	0	0
Genotypes	PI522160	phyC-1 D	PI656078	PI152816	PI586430	PI533901	PHYC-2 B/ phyC-1 C	PHYC-2 A/ phyC-1 B	phyC-1 A	PI147933
	PI525695	Ai4		PI152965		PI585749	Ai4	B35	PI291231	PI267643
	PI533839	B35		PI152966		PI660606	B35	Cherekit_IBC_E460	PI291240	PI276853A
	PI586430	Cherekit_IBC_E460		PI157804		PI665112	Cherekit_IBC_E460	IBC_E38432	PI576390	PI329286
	PI609456	IBC_E38432		PI226096			Early_Hegari	IS3614-2	PI598069	PI329570
	PI656081	IS3614-2		PI255744			IBC_E38432	IS9710	PI598070	PI533901
	PI660565	IS9710		PI329250			IS3614-2	M35-1	PI656110	PI534123
	§NSL365694	Kilo_IBC_E382		PI533752			IS8525	Macia		PI534124
		NSL51356		PI533752			IS9710	NSL102183		PI660606
		NSL51963		PI533769			M35-1	NSL365712		PI665091
		NSL54114		PI533976			Macia	NSL50464
		NSL54141		PI534101			NSL102183	NSL50499
		NSL54162		PI542406			NSL365712	NSL50613
		NSL54175		PI562730			NSL50464	NSL50614
		NSL54184		PI562730			NSL50499	NSL50649
		NSL54221		PI576348			NSL50613	NSL50748
		NSL54231		PI576349			NSL50614	NSL50843
		NSL54577		PI595745			NSL50649	NSL51902
		NSL54591		PI597971			NSL50716	NSL51959
		NSL55032		PI642791			NSL50748	NSL51969
		NSL55671		PI642793			NSL50843	NSL51981
		NSL55725		PI642998			NSL51902	NSL54114
		NSL55731		PI655995			NSL51959	NSL54162
		NSL67921		PI655999			NSL51969	NSL54175
		PI147828		PI656014			NSL51981	NSL54184
		PI147838		PI656027			NSL54114	NSL54221
		PI147937		SC103-14E			NSL54162	NSL54231
		PI147938		§PI570928			NSL54165	NSL54236
		PI147939		§PI576350			NSL54175	NSL54297
		PI148083					NSL54184	NSL54318
		PI148084					NSL54221	NSL54577
		PI148086					NSL54231	NSL54591
		PI148089					NSL54236	NSL55032
		PI148101					NSL54297	NSL55671
		PI148114					NSL54318	NSL55749
		PI151198					NSL54577	NSL67916
		PI152728					NSL54779	NSL67921
		PI155149					NSL55032	PI147828
		PI167093					NSL55671	PI147838
		PI180348					NSL55731	PI147937
		PI181080					NSL55749	PI147938
		PI181083					NSL67916	PI147939
		PI196049					NSL67921	PI148083
		PI218112					PI147828	PI148084
		PI250583					PI147838	PI148086
		PI253986					PI147933	PI148089
		PI266927					PI147937	PI148101
		PI267573					PI147938	PI148114
		PI267614					PI147939	PI152651
		PI267650					PI148083	PI152694
		PI276770					PI148084	PI152702
		PI276773					PI148086	PI152728
		PI276785					PI148089	PI152748
		PI276787					PI148101	PI152751
		PI276790					PI148114	PI152771
		PI276800					PI152636	PI152860
		PI276803					PI152651	PI152862
		PI276806					PI152654	PI152923
		PI276816					PI152694	PI152961
		PI276823					PI152702	PI152963
		PI276830					PI152705	PI152967
		PI285043					PI152728	PI152971
		PI291231					PI152748	PI153824
		PI291240					PI152751	PI153844
		PI291246					PI152771	PI153852
		PI303658					PI152860	PI153860
		PI329252					PI152862	PI154944
		PI329256					PI152923	PI155149
		PI329299					PI152961	PI155516
		PI329310					PI152963	PI155885
		PI329319					PI152967	PI156326
		PI329326					PI152971	PI156463
		PI329333					PI153824	PI156871
		PI329351					PI153844	PI157030
		PI329394					PI153852	PI157033
		PI329465					PI153860	PI157035
		PI329471					PI154944	PI167093
		PI329480					PI155149	PI180348
		PI329506					PI155516	PI181080
		PI329510					PI155885	PI181083
		PI329511					PI156326	PI181899
		PI329517					PI156463	PI196049
		PI329518					PI156871	PI218112
		PI329519					PI157030	PI221548
		PI329569					PI157033	PI221624
		PI329584					PI157035	PI221651
		PI329585					PI167093	PI221651_mockler
		PI329605					PI180348	PI248317
		PI329719					PI181080	PI24969
		PI329915					PI181083	PI250583
		PI330070					PI181899	PI253986
		PI330095					PI185458	PI257599
		PI330877					PI196049	PI257600
		PI330886					PI218112	PI266927
		PI369484					PI221548	PI267542
		PI452542					PI221624	PI267573
		PI452544					PI221651	PI267614
		PI452619					PI221651_mockler	PI267643
		PI452692					PI221662	PI267650
		PI455301					PI248317	PI267653
		PI525059					PI24969	PI273969
		PI533750					PI250583	PI276770
		PI533776					PI253986	PI276773
		PI533810					PI257599	PI276785
		PI533814					PI257600	PI276787
		PI533824					PI266927	PI276790
		PI533831					PI267542	PI276800
		PI533838					PI267573	PI276801
		PI533842					PI267614	PI276803
		PI533856					PI267643	PI276806
		PI533877					PI267650	PI276816
		PI533878					PI267653	PI276820
		PI533882					PI273969	PI276830
		PI533919					PI276770	PI276837
		PI533921					PI276773	PI276853A
		PI533924					PI276785	PI285039
		PI533927					PI276787	PI285042
		PI533943					PI276790	PI291231
		PI533964					PI276800	PI291239
		PI534009					PI276801	PI291240
		PI534021					PI276803	PI291246
		PI534028					PI276806	PI302118
		PI534075					PI276816	PI303658
		PI534088					PI276820	PI329252
		PI534092					PI276823	PI329256
		PI534120					PI276830	PI329286
		PI534127					PI276837	PI329299
		PI534128					PI276853A	PI329310
		PI534132					PI282857	PI329319
		PI534133					PI285039	PI329326
		PI534135					PI285042	PI329333
		PI534148					PI291231	PI329338
		PI534155					PI291239	PI329351
		PI534157					PI291240	PI329394
		PI542718					PI291246	PI329465
		PI552851					PI297117	PI329471
		PI562732					PI302118	PI329480
		PI562781					PI303658	PI329506
		PI562963					PI329252	PI329510
		PI562997					PI329256	PI329511
		PI563006					PI329286	PI329517
		PI563509					PI329299	PI329518
		PI576359					PI329310	PI329519
		PI576366					PI329319	PI329569
		PI576375					PI329326	PI329570
		PI576390					PI329333	PI329584
		PI576391					PI329338	PI329585
		PI576401					PI329351	PI329597
		PI576425					PI329394	PI329605
		PI576426					PI329465	PI329719
		PI585406					PI329471	PI329836
		PI585448					PI329480	PI329915
		PI595699					PI329506	PI330095
		PI595720					PI329510	PI330098
		PI597973					PI329511	PI330272
		PI597980					PI329517	PI330877
		PI598069					PI329518	PI330886
		PI598070					PI329519	PI330887
		PI647743					PI329569	PI330897
		PI647745					PI329570	PI34911
		PI651116					PI329584	PI369484
		PI651168					PI329585	PI383856
		PI655978					PI329597	PI452542
		PI655994					PI329605	PI452544
		PI656010					PI329707	PI452619
		PI656013					PI329719	PI452692
		PI656016					PI329836	PI455217
		PI656025					PI329915	PI455301
		PI656029					PI330070	PI48770
		PI656046					PI330095	PI505705
		PI656047					PI330098	PI505735
		PI656064					PI330272	PI506030
		PI656066					PI330877	PI510757
		PI656067					PI330886	PI511355
		PI656072					PI330887	PI513898
		PI656082					PI34911	PI514456
		PI656086					PI369484	PI521019
		PI656088					PI383856	PI521280
		PI656089					PI452542	PI521281
		PI656092					PI452544	PI521290
		PI656095					PI452619	PI524475
		PI656096					PI452692	PI524718
		PI656097					PI455217	PI524948
		PI656099					PI455301	PI525059
		PI656100					PI48770	PI526905
		PI656103					PI505705	PI527045
		PI656104					PI505735	PI533750
		PI656108					PI506030	PI533755
		PI656110					PI510757	PI533757
		PI656112					PI511355	PI533758
		PI656113					PI513898	PI533759
		PI659695					PI514456	PI533760
		PI660582					PI521019	PI533761
		PI660585					PI521280	PI533762
		PI660587					PI521281	PI533766
		PI660601					PI521290	PI533776
		PI660608					PI524475	PI533785
		PI660612					PI524718	PI533788
		PI660615					PI524948	PI533789
		PI660618					PI525059	PI533792
		PI660631					PI526905	PI533794
		PI665081					PI527045	PI533799
		PI665097					PI533750	PI533800
		PI665110					PI533755	PI533810
		PI665116					PI533757	PI533814
		PI665118					PI533758	PI533821
		PI665121					PI533759	PI533822
		PI665123					PI533760	PI533824
		PI665124					PI533761	PI533830
		PI665125					PI533762	PI533831
		PI665126					PI533766	PI533833
		PI665129					PI533776	PI533838
		PI665133					PI533785	PI533841
		PI665137					PI533788	PI533842
		PI665138					PI533789	PI533856
		PI665141					PI533792	PI533863
		PI665142					PI533794	PI533871
		PI665143					PI533799	PI533876
		PI665144					PI533800	PI533877
		PI665147					PI533810	PI533878
		PI665148					PI533814	PI533882
		PI665153					PI533821	PI533901
		PI665154					PI533822	PI533911
		PI92270					PI533824	PI533912
		SC170-6-8					PI533830	PI533915
		SC23					PI533831	PI533919
		SC35C					PI533833	PI533921
		Yik_IBC_E339					PI533838	PI533924
		Zengada_IBC_E308					PI533841	PI533927
		§NSL50663					PI533842	PI533938
		§NSL51959					PI533856	PI533943
		§NSL54318					PI533863	PI533954
		§NSL67916					PI533871	PI533955
		§PI185458					PI533876	PI533956
		§PI267653					PI533877	PI533957
		§PI276789					PI533878	PI533961
		§PI276820					PI533882	PI533962
		§PI285042					PI533901	PI533964
		§PI291239					PI533911	PI533965
		§PI329707					PI533912	PI533967
		§PI533876					PI533915	PI533972
		§PI597945					PI533919	PI533985
		§PI656083					PI533921	PI533986
		§PI656091					PI533924	PI533987
		§PI660595					PI533927	PI533989
		§PI660602					PI533938	PI533991
		§PI660616					PI533943	PI533996
		§PI665083					PI533954	PI533997
		§PI665098					PI533955	PI534009
		§PI665111					PI533956	PI534021
		§PI665145					PI533957	PI534028
							PI533961	PI534046
							PI533962	PI534047
							PI533964	PI534053
							PI533965	PI534063
							PI533967	PI534070
							PI533972	PI534075
							PI533985	PI534079
							PI533986	PI534088
							PI533987	PI534092
							PI533989	PI534099
							PI533991	PI534105
							PI533996	PI534108
							PI533997	PI534112
							PI534009	PI534114
							PI534021	PI534115
							PI534028	PI534116
							PI534046	PI534120
							PI534047	PI534123
							PI534053	PI534124
							PI534063	PI534127
							PI534070	PI534128
							PI534075	PI534132
							PI534079	PI534133
							PI534088	PI534135
							PI534092	PI534137
							PI534099	PI534138
							PI534105	PI534139
							PI534108	PI534144
							PI534112	PI534145
							PI534114	PI534148
							PI534115	PI534155
							PI534116	PI534157
							PI534120	PI534163
							PI534123	PI534165
							PI534124	PI542718
							PI534127	PI552851
							PI534128	PI562715
							PI534132	PI562732
							PI534133	PI562781
							PI534135	PI562897
							PI534137	PI562963
							PI534138	PI562970
							PI534139	PI562971
							PI534144	PI562981
							PI534145	PI562982
							PI534148	PI562990
							PI534155	PI562991
							PI534157	PI562997
							PI534163	PI562998
							PI534165	PI563002
							PI542718	PI563006
							PI552851	PI563009
							PI562715	PI563020
							PI562732	PI563021
							PI562781	PI563022
							PI562897	PI563196
							PI562963	PI563355
							PI562970	PI563509
							PI562971	PI565121
							PI562981	PI570073
							PI562982	PI570074
							PI562990	PI570076
							PI562991	PI570085
							PI562997	PI570087
							PI562998	PI570090
							PI563002	PI570091
							PI563006	PI570096
							PI563009	PI570106
							PI563020	PI570110
							PI563021	PI570114
							PI563022	PI570145
							PI563196	PI570371
							PI563355	PI570393
							PI563509	PI570400
							PI565121	PI571001
							PI570073	PI571022
							PI570074	PI573193
							PI570076	PI576339
							PI570085	PI576359
							PI570087	PI576366
							PI570090	PI576375
							PI570091	PI576376
							PI570096	PI576380
							PI570106	PI576381
							PI570110	PI576386
							PI570114	PI576387
							PI570145	PI576390
							PI570371	PI576391
							PI570393	PI576396
							PI570400	PI576399
							PI570712	PI576401
							PI570916	PI576425
							PI571001	PI576426
							PI571022	PI576428
							PI573193	PI576434
							PI576339	PI576435
							PI576359	PI583832
							PI576366	PI585295
							PI576375	PI585406
							PI576376	PI585448
							PI576380	PI585452
							PI576381	PI585454
							PI576386	PI585461
							PI576387	PI585467
							PI576390	PI585577
							PI576391	PI585608
							PI576396	PI585749
							PI576399	PI585961
							PI576401	PI585966
							PI576425	PI586792
							PI576426	PI593916
							PI576428	PI595699
							PI576434	PI595714
							PI576435	PI595718
							PI583832	PI595720
							PI585295	PI595739
							PI585406	PI595741
							PI585448	PI595744
							PI585452	PI597958
							PI585454	PI597961
							PI585461	PI597964
							PI585467	PI597965
							PI585577	PI597966
							PI585608	PI597967
							PI585749	PI597968
							PI585961	PI597973
							PI585966	PI597976
							PI586792	PI597980
							PI593916	PI598069
							PI595699	PI598070
							PI595714	PI601816
							PI595718	PI613536
							PI595720	PI619807
							PI595739	PI619838
							PI595741	PI620072
							PI595744	PI629034
							PI597958	PI641874
							PI597961	PI642992
							PI597964	PI647743
							PI597965	PI647745
							PI597966	PI651124
							PI597967	PI651131
							PI597968	PI651141
							PI597973	PI651167
							PI597976	PI651168
							PI597980	PI651187
							PI598069	PI651493
							PI598070	PI651496
							PI601816	PI655971
							PI613536	PI655973
							PI619807	PI655977
							PI619838	PI655978
							PI620072	PI655980
							PI629034	PI655981
							PI641874	PI655994
							PI642992	PI655996
							PI651116	PI656000
							PI651124	PI656004
							PI651131	PI656006
							PI651167	PI656007
							PI651168	PI656008
							PI651178	PI656010
							PI651187	PI656012
							PI651493	PI656013
							PI651496	PI656015
							PI655971	PI656016
							PI655973	PI656017
							PI655977	PI656021
							PI655978	PI656024
							PI655980	PI656025
							PI655981	PI656026
							PI655994	PI656029
							PI655996	PI656031
							PI656000	PI656033
							PI656004	PI656034
							PI656006	PI656035
							PI656007	PI656037
							PI656008	PI656039
							PI656010	PI656041
							PI656012	PI656043
							PI656013	PI656044
							PI656015	PI656046
							PI656016	PI656047
							PI656017	PI656050
							PI656021	PI656054
							PI656024	PI656055
							PI656025	PI656056
							PI656026	PI656057
							PI656029	PI656058
							PI656031	PI656059
							PI656033	PI656064
							PI656034	PI656065
							PI656035	PI656066
							PI656037	PI656067
							PI656039	PI656069
							PI656041	PI656070
							PI656043	PI656072
							PI656044	PI656073
							PI656046	PI656074
							PI656047	PI656076
							PI656050	PI656077
							PI656054	PI656079
							PI656055	PI656080
							PI656056	PI656082
							PI656057	PI656083
							PI656058	PI656085
							PI656064	PI656086
							PI656065	PI656087
							PI656066	PI656088
							PI656067	PI656089
							PI656069	PI656090
							PI656070	PI656092
							PI656072	PI656094
							PI656073	PI656095
							PI656074	PI656096
							PI656076	PI656097
							PI656077	PI656098
							PI656079	PI656099
							PI656080	PI656100
							PI656082	PI656101
							PI656083	PI656102
							PI656085	PI656103
							PI656086	PI656104
							PI656087	PI656106
							PI656088	PI656108
							PI656089	PI656109
							PI656090	PI656110
							PI656092	PI656112
							PI656094	PI656113
							PI656095	PI656121
							PI656096	PI659691
							PI656097	PI659695
							PI656098	PI659696
							PI656099	PI660556
							PI656100	PI660559
							PI656101	PI660562
							PI656102	PI660564
							PI656103	PI660580
							PI656104	PI660582
							PI656106	PI660585
							PI656108	PI660587
							PI656109	PI660595
							PI656110	PI660597
							PI656112	PI660601
							PI656113	PI660602
							PI656118	PI660606
							PI656121	PI660608
							PI659695	PI660615
							PI659696	PI660616
							PI660555	PI660618
							PI660556	PI660631
							PI660559	PI665074
							PI660562	PI665076
							PI660564	PI665078
							PI660580	PI665079
							PI660582	PI665080
							PI660585	PI665081
							PI660587	PI665083
							PI660595	PI665091
							PI660597	PI665097
							PI660601	PI665098
							PI660602	PI665103
							PI660606	PI665104
							PI660608	PI665110
							PI660612	PI665112
							PI660615	PI665116
							PI660616	PI665117
							PI660618	PI665123
							PI660631	PI665124
							PI665074	PI665125
							PI665075	PI665126
							PI665076	PI665129
							PI665078	PI665133
							PI665079	PI665137
							PI665080	PI665138
							PI665081	PI665141
							PI665083	PI665142
							PI665091	PI665143
							PI665097	PI665144
							PI665098	PI665145
							PI665103	PI665147
							PI665104	PI665148
							PI665110	PI665153
							PI665111	PI665154
							PI665112	PI665170
							PI665114	PI92270
							PI665117	R931945-2-2
							PI665121	rio_mockler
							PI665123	SC108C
							PI665124	SC170-6-8
							PI665125	SC23
							PI665126	SC237-14E
							PI665129	SC326-6
							PI665133	SC35C
							PI665137	SC62C
							PI665138	Zengada_IBC_E308
							PI665141	§PI152636
							PI665142	§PI297117
							PI665144	§PI535792
							PI665145	§PI570813
							PI665146	§PI576350
							PI665147	§PI597945
							PI665148	§PI597952
							PI665150	§PI653616
							PI665153	§PI656061
							PI665154	§PI656068
							PI665170	§PI656091
							PI92270	§PI656105
							R931945-2-2	§PI656118
							rio_mockler	§PI665071
							SC108C	§PI665114
							SC170-6-8
							SC23
							SC237-14E
							SC326-6
							SC35C
							SC62C
							Zengada_IBC_E308
							§NSL51356
							§PI329251
							§PI535792
							§PI570813
							§PI576350
							§PI595740
							§PI597945
							§PI597952
							§PI656059
							§PI656068
							§PI656091
							§PI656105
							§PI659691
							§PI665071
							§PI665092
							§PI665108
							§PI665143
							§PI665156

## Sheet: Sup Table S5
Chr: bp	Chr06: 697475	Chr06: 697497-697506	Chr06: 697684	Chr06: 697734 - 697739	Chr06: 697734 - 697739	Chr06: 698157 - 698158	Chr06: 698157 - 698158	Chr06: 698157 - 698158	Chr06: 698160 - 698160	Chr06: 698179 - 698180	Chr06: 698179 - 698180	Chr06: 698179 - 698180	Chr06: 698179 - 698180	Chr06: 700017 - 700018	Chr06: 700022
Alleles	tGc/tAc	gcCTGCTGCCGG/gc	Caa/Taa	GTCGAg/g	GTCGAg/Ag	cAATACAAATTTTGTTGTTGATATATAATTAACCGATAAATTCATCATCGATTTGAT/c-	cAATACAAATTTTGTTGTTGATATATAATTAACCGATAAATTCATCATCGATTT/c-	cAATACAAATTTTGTTGTT/c-	tATATAATTAA/t-	gGGAATTTCTCTGCTCCAAACCTTGAGAACATTCCAACTGGTCCAAGA/g-	gGGAATTTCTCTGCTCCAAACCTTGAGAACATTCCAAC/g-	gGGAATTTCTCTGCTCCAAACCTTGAGAACATTCCAACTGGTCCAAGATT/g-	gGGAATTTCTCTGCTCCAAACCTTGAGAACA/g-	Ccc/cc	cGg/cAg
Variant Class	Missense	10 bp Deletion	Nonsense	5 bp Deletion	4 bp Deletion	56 bp Insertion	53 bp Insertion	18 bp Insertion	10 bp Insertion	47 bp Insertion	37 bp Insertion	49 bp Insertion	30 bp Insertion	1 bp Deletion	Missense
Variant Type	Nonsynonymous	Frameshift	Stop gained	Frameshift	Frameshift	Intron	Intron	Intron	Intron	Intron	Intron	Intron	Intron	Frameshift	Nonsynonymous
Ref → Alt AA	C → Y	ACCR → X	Q → stop	VE → D	VE → S	NA	NA	NA	NA	NA	NA	NA	NA	P → X	R → Q
AA position	6	13-16	76	93-94	94	Intron 2	Intron 2	Intron 2	Intron 2	Intron 2	Intron 2	Intron 2	Intron 2	219	220
HGVS Nomenclature	Cys6Tyr	Cys14ThrfsTer154	Gln76Ter	Glu94AspfsTer6	Glu94SerfsTer77	NA	NA	NA	NA	NA	NA	NA	NA	Arg220GlyfsTer2	Arg220Gln
Ambiguity code	R	NA	Y	NA	NA	NA	NA	NA	NA	NA	NA	NA	NA	NA	R
Sift Score/ Impact	0	High	High	High	High	NA	NA	NA	NA	NA	NA	NA	NA	High	0
Genotypes	§PI576347	PI534046	PI655981	ghd7-1	PI534105	ghd7-2	ghd7-2	ghd7-2	ghd7-2	ghd7-2	ghd7-2	ghd7-2	ghd7-2	Karper_669	PI533965
	§PI576348	PI576437		PI148084	PI576130	PI534096	PI656078	PI655981	PI655981	PI34911	PI533794	PI655981	PI595714	PI533921
				PI148104	PI595740					PI533985	PI595745			PI656040
				PI152589						PI534115	PI276837
				PI152846						PI597961	PI656026
				PI229831						PI656027	PI533962
				PI229835							PI561073
				PI23231							SC237-14E
				PI246704
				PI246716
				PI246719
				PI248318
				PI248328
				PI267498
				PI267513
				PI291229
				PI329758
				PI329767
				PI329769
				PI329775
				PI329776
				PI330174
				PI35038
				PI38085
				PI452705
				PI452706
				PI453488
				PI453489
				PI453500
				PI453665
				PI453668
				PI453669
				PI453697
				PI453698
				PI453709
				PI453774
				PI453999
				PI454050
				PI454051
				PI454085
				PI454123
				PI454217
				PI454241
				PI454244
				PI454256
				PI454419
				PI454426
				PI454462
				PI454584
				PI454791
				PI454794
				PI454822
				PI455101
				PI455174
				PI455262
				PI455278
				PI455553
				PI455919
				PI48770
				PI533817
				PI562719
				PI563507
				PI569141
				PI576329
				PI585852
				PI608874
				PI609567
				PI609745
				PI609952
				PI62610
				PI63715
				PI641825
				PI641826
				PI641850
				PI643001
				PI643703
				PI644289
				PI644293
				PI655999
				PI658664
				PI658671
				PI660572
				PI660573
				PI660609
				PI660615
				PI660617
				PI660618
				PI664953
				PI664962
				PI665121
				PI665142
				PI665148
				PI667578
				PI90267
				PI90271
				PI152651
				PI17548
				PI24969
				PI329440
				PI35038
				PI48770
				PI533750
				PI533754
				PI533755
				PI533762
				PI533766
				PI533769
				PI533776
				PI533785
				PI533788
				PI533789
				PI533807
				PI533810
				PI533814
				PI533821
				PI533822
				PI533824
				PI533830
				PI533831
				PI533838
				PI533839
				PI533841
				PI533842
				PI533843
				PI533845
				PI533852
				PI533855
				PI533856
				PI533863
				PI533866
				PI533869
				PI533871
				PI533876
				PI533877
				PI533878
				PI533882
				PI533901
				PI533902
				PI533903
				PI533910
				PI533911
				PI533912
				PI533913
				PI533915
				PI533919
				PI533924
				PI533927
				PI533936
				PI533937
				PI533938
				PI533939
				PI533940
				PI533943
				PI533948
				PI533954
				PI533955
				PI533956
				PI533957
				PI533979
				PI533980
				PI533987
				PI533996
				PI533997
				PI534009
				PI534021
				PI534028
				PI534037
				PI534063
				PI534070
				PI534075
				PI534079
				PI534088
				PI534092
				PI534097
				PI534114
				PI534116
				PI534117
				PI534123
				PI534124
				PI534127
				PI534128
				PI534132
				PI534133
				PI534135
				PI534137
				PI534138
				PI534139
				PI534144
				PI534145
				PI534148
				PI534155
				PI534167
				PI540816
				PI542718
				PI552856
				PI552861
				PI561071
				PI561072
				PI564163
				PI564164
				PI564165
				PI566819
				PI576332
				PI576333
				PI576337
				PI576339
				PI576340
				PI576345
				PI576349
				PI576352
				PI576359
				PI576364
				PI576373
				PI576375
				PI576376
				PI576381
				PI576385
				PI576386
				PI576390
				PI576391
				PI576393
				PI576394
				PI576396
				PI576399
				PI576418
				PI576422
				PI576425
				PI576426
				PI576434
				PI585291
				PI595699
				PI595702
				PI595720
				PI595741
				PI595743
				PI595744
				PI597945
				PI597946
				PI597949
				PI597950
				PI597951
				PI597957
				PI597958
				PI597960
				PI597968
				PI597971
				PI597972
				PI597973
				PI597976
				PI597982
				PI607931
				PI613536
				PI629040
				PI629059
				PI641824
				PI641836
				PI641849
				PI641874
				PI642791
				PI642793
				PI653616
				PI655970
				PI655971
				PI655973
				PI655974
				PI655975
				PI655977
				PI655978
				PI655980
				PI655982
				PI655983
				PI655984
				PI655985
				PI655986
				PI655987
				PI655988
				PI655989
				PI655990
				PI655991
				PI655992
				PI655993
				PI655994
				PI655996
				PI655998
				PI655999
				PI656002
				PI656003
				PI656004
				PI656005
				PI656006
				PI656010
				PI656011
				PI656012
				PI656013
				PI656015
				PI656016
				PI656017
				PI656018
				PI656019
				PI656020
				PI656021
				PI656022
				PI656023
				PI656025
				PI656028
				PI656029
				PI656032
				PI656033
				PI656038
				PI656041
				PI656046
				PI656047
				PI656048
				PI656049
				PI656053
				PI656055
				PI656058
				PI656060
				PI656061
				PI656062
				PI656063
				PI656065
				PI656066
				PI656068
				PI656069
				PI656071
				PI656072
				PI656073
				PI656074
				PI656075
				PI656077
				PI656079
				PI656080
				PI656081
				PI656082
				PI656086
				PI656087
				PI656088
				PI656089
				PI656090
				PI656091
				PI656092
				PI656093
				PI656094
				PI656095
				PI656096
				PI656097
				PI656099
				PI656100
				PI656101
				PI656102
				PI656103
				PI656104
				PI656105
				PI656108
				PI656109
				PI656110
				PI656111
				PI656112
				PI656113
				PI656114
				PI656115
				PI656116
				PI656118
				PI656119
				PI656121
				PI659695
				PI659753
				Rennels #11 Broomcorn
				§NSL87138
				§PI291236
				§PI454002
				§PI658667
				§PI576347
				§PI576348
				§PI597952
				§PI656036
				§PI656042
				§PI656052
				§PI656057
				§PI656083
				§PI656120

## Sheet: Sup Table S6
Chr: bp	Chr09: 57040655	Chr09: 57040002
Alleles	caG/caC	T → A
Variant Class	Missense	Nonsense
Variant Type	Nonsynonymous	Nonsynonymous
Ref → Alt AA	Q → H	K → stop
AA position	398	199
HGVS Nomenclature	Gln398His	Lys199Ter
Ambiguity code	S	W
Sift Score/ Impact	0.02	High
Genotypes	§PI576375	dw1
	§PI609456	B35
		B923296
		B963676
		M35-1
		NSL365694
		PI24969
		PI329435
		PI329440
		PI365512
		PI533750
		PI533755
		PI533757
		PI533758
		PI533760
		PI533761
		PI533762
		PI533766
		PI533769
		PI533776
		PI533785
		PI533788
		PI533789
		PI533792
		PI533794
		PI533799
		PI533800
		PI533807
		PI533810
		PI533814
		PI533822
		PI533824
		PI533830
		PI533833
		PI533838
		PI533839
		PI533841
		PI533842
		PI533845
		PI533852
		PI533856
		PI533863
		PI533866
		PI533869
		PI533876
		PI533877
		PI533882
		PI533901
		PI533902
		PI533902_dup
		PI533903
		PI533910
		PI533911
		PI533912
		PI533913
		PI533915
		PI533919
		PI533921
		PI533924
		PI533936
		PI533939
		PI533940
		PI533943
		PI533948
		PI533949
		PI533954
		PI533955
		PI533956
		PI533957
		PI533962
		PI533964
		PI533965
		PI533967
		PI533972
		PI533976
		PI533979
		PI533980
		PI533985
		PI533986
		PI533987
		PI533991
		PI533996
		PI533997
		PI533998
		PI534009
		PI534021
		PI534028
		PI534037
		PI534046
		PI534047
		PI534047_dup
		PI534053
		PI534054
		PI534063
		PI534070
		PI534088
		PI534092
		PI534096
		PI534097
		PI534099
		PI534105
		PI534112
		PI534114
		PI534115
		PI534116
		PI534117
		PI534120
		PI534123
		PI534124
		PI534127
		PI534128
		PI534132
		PI534133
		PI534135
		PI534137
		PI534138
		PI534139
		PI534145
		PI534148
		PI534155
		PI534157
		PI534163
		PI534165
		PI534167
		PI535792
		PI540816
		PI550604
		PI552856
		PI552861
		PI561071
		PI561072
		PI561072_dup
		PI564163
		PI564164
		PI564165
		PI576332
		PI576333
		PI576337
		PI576345
		PI576349
		PI576352
		PI576359
		PI576364
		PI576366
		PI576373
		PI576375
		PI576376
		PI576381
		PI576385
		PI576387
		PI576393
		PI576394
		PI576418
		PI576422
		PI576425
		PI576426
		PI576428
		PI576434
		PI585291
		PI585295
		PI593916
		PI595699
		PI595714
		PI595718
		PI595720
		PI595740
		PI595741
		PI595743
		PI597945
		PI597949
		PI597952
		PI597957
		PI597958
		PI597967
		PI597968
		PI597972
		PI597973
		PI597976
		PI597980
		PI607931
		PI629034
		PI629040
		PI629059
		PI641874
		PI642791
		PI642793
		PI655971
		PI655975
		PI655977
		PI655978
		PI655979
		PI655982
		PI655985
		PI655986
		PI655987
		PI655988
		PI655989
		PI655990
		PI655991
		PI655992
		PI655993
		PI655994
		PI655996
		PI655997
		PI655998
		PI656000
		PI656001
		PI656002
		PI656004
		PI656005
		PI656006
		PI656007
		PI656009
		PI656010
		PI656012
		PI656016
		PI656017
		PI656018
		PI656019
		PI656020
		PI656021
		PI656022
		PI656029
		PI656033
		PI656041
		PI656042
		PI656052
		PI656053
		PI656055
		PI656058
		PI656059
		PI656060
		PI656061
		PI656063
		PI656068
		PI656069
		PI656070
		PI656071
		PI656072
		PI656075
		PI656076
		PI656077
		PI656078
		PI656079
		PI656082
		PI656085
		PI656088
		PI656089
		PI656090
		PI656091
		PI656092
		PI656093
		PI656094
		PI656095
		PI656100
		PI656102
		PI656103
		PI656104
		PI656105
		PI656109
		PI656110
		PI656112
		PI656113
		PI656114
		PI656115
		PI656118
		PI656120
		PI656121
		PI659695
		PI659753
		PI665160
		QL12
		R931945-2-2
		RT_7000
		SC108C
		SC170-6-8
		SC23
		SC237-14E
		SC326-6
		SC35C
		SC56-14E
		SC62C
		§PI533927
		§PI533989
		§PI534144
		§PI570813
		§PI576348
		§PI576350
		§PI598070
		§PI656036
		§PI656038
		§PI659696

## Sheet: Sup Table S7
Chr: bp	Chr06: 42806047 - 42806049	Chr06: 42806047	Chr06: 42806119
Alleles	gaGAaa/gaaa	gaT/gag	tCt/tGt
Variant Class	2 bp Deletion	1 bp Insertion	Missense
Variant Type	Frameshift	Frameshift	Nonsynonymous
Ref → Alt AA	EK → EX	E → D	S → C
AA position	183 - 184	183	160
HGVS Nomenclature	Lys184IlefsTer8	Glu183AspfsTer27	Ser160Cys
Ambiguity code	NA	NA	S
Sift Score/ Impact	High	High	0
Genotypes	dw2	PI576396	PI147939
	B35	PI656033	PI267643
	KS115		PI276773
	Macia		PI276853A
	PI533750		PI329286
	PI533752		PI329465
	PI533754		PI329584
	PI533755		PI534123
	PI533757		PI534124
	PI533758		§PI147933
	PI533759		§PI147938
	PI533761		§PI221624
	PI533762		§PI276787
	PI533766		§PI665091
	PI533769
	PI533776
	PI533785
	PI533788
	PI533792
	PI533799
	PI533800
	PI533807
	PI533810
	PI533814
	PI533821
	PI533822
	PI533824
	PI533830
	PI533831
	PI533833
	PI533838
	PI533839
	PI533841
	PI533842
	PI533843
	PI533845
	PI533852
	PI533855
	PI533856
	PI533866
	PI533869
	PI533871
	PI533876
	PI533877
	PI533878
	PI533882
	PI533901
	PI533903
	PI533910
	PI533911
	PI533912
	PI533913
	PI533919
	PI533924
	PI533927
	PI533936
	PI533937
	PI533938
	PI533939
	PI533943
	PI533948
	PI533949
	PI533954
	PI533955
	PI533956
	PI533957
	PI533961
	PI533962
	PI533964
	PI533965
	PI533970
	PI533972
	PI533976
	PI533980
	PI533985
	PI533986
	PI533987
	PI533991
	PI533996
	PI533997
	PI533998
	PI534009
	PI534021
	PI534037
	PI534046
	PI534053
	PI534054
	PI534063
	PI534070
	PI534075
	PI534079
	PI534088
	PI534096
	PI534099
	PI534101
	PI534105
	PI534108
	PI534112
	PI534114
	PI534115
	PI534116
	PI534117
	PI534120
	PI534127
	PI534128
	PI534133
	PI534135
	PI534138
	PI534139
	PI534144
	PI534145
	PI534148
	PI534155
	PI534157
	PI534163
	PI534165
	PI534167
	PI565121
	PI576339
	PI576340
	PI576350
	PI576352
	PI576359
	PI576364
	PI576373
	PI576375
	PI576376
	PI576380
	PI576381
	PI576385
	PI576386
	PI576387
	PI576390
	PI576391
	PI576393
	PI576399
	PI576401
	PI576418
	PI576422
	PI576425
	PI576426
	PI576428
	PI576434
	PI576437
	PI595699
	PI595702
	PI595714
	PI595718
	PI595720
	PI595739
	PI595741
	PI595743
	PI595744
	PI595745
	PI597946
	PI597949
	PI597950
	PI597951
	PI597957
	PI597958
	PI597960
	PI597961
	PI597964
	PI597965
	PI597966
	PI597967
	PI597971
	PI597972
	PI597973
	PI597976
	PI597980
	PI613536
	PI655971
	PI655977
	PI656000
	PI656009
	PI656012
	PI656017
	PI656020
	PI656021
	PI656026
	PI656029
	PI656034
	PI656041
	PI656042
	PI656044
	PI656055
	PI656056
	PI656068
	PI656069
	PI656070
	PI656071
	PI656072
	PI656076
	PI656077
	PI656078
	PI656080
	PI656081
	PI656082
	PI656083
	PI656085
	PI656086
	PI656087
	PI656088
	PI656089
	PI656090
	PI656091
	PI656092
	PI656093
	PI656094
	PI656095
	PI656096
	PI656097
	PI656098
	PI656100
	PI656102
	PI656103
	PI656104
	PI656105
	PI656106
	PI656108
	PI656109
	PI656110
	PI656111
	PI656112
	PI656113
	PI656116
	PI656118
	PI656119
	PI656120
	PI656121
	PI659691
	PI659695
	PI659696
	R931945-2-2
	SC103-14E
	SC108C
	SC170-6-8
	SC23
	SC237-14E
	SC326-6
	SC35C
	SC56-14E
	SC62C
	§PI533902
	§PI533967
	§PI533989
	§PI534132
	§PI535792
	§PI597952
	§PI656063
	§PI656099
	§PI656114

## Sheet: Sup Table S8
Chr: bp	Chr07: 59822876 - 59822877	Chr07: 59822895 - 59822900	Chr07: 59824520	Chr07: 59825381 - 59825383	Chr07: 59825756	Chr07: 59827395 - 59827416	Chr07: 59827590	Chr07: 59828548-59828685	Chr07: 59828653	Chr07: 59829536	Chr07: 59828687	Chr07: 59828696	Chr07: 59828697	Chr07: 59828730	Chr07: 59828805 - 59828809	Chr07: 59828805 - 59828809	Chr07: 59828813 - 59828814	Chr07: 59828816 - 59828817
Alleles	gcGCtg/gctg	CCGCTG/-	Ggg/Agg	aTG/a	Cag/Tag	AGGTCCGTATCGTATAGCTAGC/-	cGg/cCg	cGGGACGGCGAGGACGGCGGCGGCGTGGAGCTGGAGTCGGTGACGGGGCGGGTGGAGATGAGGGGCGTGGACTTCGCGTACCCGTCGCGGCCGGACGTCCCCATCCTGCGCGGCTTCTCGCTCAGCGTGCCCGCCGGC/c	Gag/Tag	gAg/gTg	tcg/tcCCCg	ggC/gg	gGc/gc	gCc/gGc	TGTGga/ga	TGTGga/TGga	tgt/tgCTCGAGTCt	ctg/ctCCCCCTGCTCCCGCCCTGCACGGCCTCCAGCCAGATTATCCGCCACg
Variant Class	2 bp Deletion	6 bp Deletion	Missense	2 bp Deletion	Nonsense	20 bp Deletion	Missense	137 bp Deletion	Nonsense	Missense	3 bp Insertion	1 bp Deletion	1 bp Deletion	Missense	4 bp Deletion	2 bp Deletion	8 bp Insertion	46 bp Insertion
Variant Type	Frameshift	Inframe	Nonsynonymous	Frameshift	Stop gained	Splice donor 5th base variant	Nonsynonymous	Frameshift	Stop gained	Nonsynonymous	Inframe	Frameshift	Frameshift	Nonsynonymous	Frameshift	Frameshift	Frameshift	Frameshift
Ref → Alt AA	AL → AX	QR → -	G → R	M → X	Q → stop	NA	R → P	RDGEDGGGVELESVTGRVEMRGVDFAYPSRPDVPILRGFSLSVPAG/X	E → stop	E → V	S → SP	G → X	G → X	A → G	CG → X	CG → WX	C → CSSX	L → LPLLPPCTASSQIIRHX
AA position	1434-1435	1427-1428	887	599	475	Intron 4	403	311-356	322	64	57	54	54	43	17-18	17-18	15	15
HGVS Nomenclature	Leu1435GlyfsTer120 Leu1182GlyfsTer?	Gln1427_Arg1428del Gln1174_Arg1175del	Gly887Arg Gly634Arg	Met599AsnfsTer956 Met346AsnfsTer?	Gln475Ter Gln222Ter	1382_1383+20delAGGTCCGTATCGTATAGCTAGC 623_624+20delAGGTCCGTATCGTATAGCTAGC	Arg403Pro Arg150Pro	Arg311GlnfsTer37 Arg58GlnfsTer37	Glu322Ter Glu69Ter	Glu64Val	Ser310_Arg311insPro Ser57_Arg58insPro	Ile308SerfsTer17 Ile55SerfsTer17	Gly307AlafsTer18 Gly54AlafsTer18	Ala296Gly Ala43Gly	Cys17AspfsTer54	Cys17TrpfsTer123	Val16SerfsTer59	Cys15ProfsTer141
Ambiguity code	NA	NA	Y	NA	Y	NA	B	NA	K	W	NA	NA	NA	S	NA	NA	NA	NA
Sift Score/ Impact	High	High	0	High	High	High	0	High	High	0	Moderate	High	High	0.04	High	High	High	High
Genotypes	dw3-sd1	dw3-sd2	PI533842	§PI576426	PI276816	PI656078	PI329319	PI533955	PI533955	PI291246	§PI533915	§PI533915	PI533810	§PI533915	PI34911	PI533839	§PI533915	§PI533915
	§PI533810	PI533957	PI533856		PI329518		PI329326	PI576339	PI576339	PI656047	§PI576350	§PI576350	PI534028	§PI576350	PI533949	PI534096
	§PI533927	PI655978	PI534021		PI533902		PI329517	PI576352	PI576352		§PI656061	§PI656061	PI656097	§PI656061	PI534099	PI534139
		PI655998			PI534155		PI329605	PI656023	PI656023		§PI656090	§PI656090	PI656099	§PI656090	PI542406	PI609456
		§PI656040			§PI276800		PI330877	§PI656049	§PI656049		§PI656113	§PI656113	PI656100	§PI656113	PI576373	PI656078
		§PI656052					PI533919		Alt:PI533915		§PI656121	§PI656121	§PI533915	§PI656121	PI595714	PI656081
							PI534120		Alt:PI576350				§PI576350		PI597965	§PI641824
							§PI276803		Alt:PI656061				§PI656061		PI642992
									Alt:PI656090				§PI656090		PI656057
									Alt:PI656113				§PI656113
									Alt:PI656121				§PI656121

## Sheet: Sup Table S9
PI Number	Common Name	Sorghum Conversion Number	Country	Race	Subgroup	Study	Lozano Study Sequencing Depth	Ma1	Ma2	Ma3	Ma5	Ma6	Dw1	Dw2
NSL102183	NA	NA	Guatemala	Caudatum	NA	Lozano	19.6289	PRR37	Ma2	PHYB	PHYC-2	NA	Dw1	Dw2
NSL365694	NA	NA	Nigeria	Kafir	NA	Lozano	17.3191	PRR37	Ma2	PHYB	§Gly981Asp	Ghd7	dw1	Dw2
NSL365712	NA	NA	Sudan	Durra	NA	Lozano	16.7557	PRR37	Ma2	PHYB	PHYC-2	NA	Dw1	Dw2
NSL50448	NA	NA	Nigeria	Guinea	NA	Lozano	8.80347	NA	Ma2	PHYB	PHYC-1	NA	Dw1	Dw2
NSL50449	IS 1166	NA	Zimbabwe	Guinea	NA	Lozano	14.7063	PRR37	Ma2	PHYB	PHYC-1	Ghd7	Dw1	Dw2
NSL50464	IS 3829	NA	Mali	Guinea	NA	Lozano	6.01534	NA	Ma2	PHYB	PHYC-2	NA	Dw1	Dw2
NSL50499	IS 6729	NA	BurkinaFaso	Guinea	NA	Lozano	6.11738	PRR37	Ma2	PHYB	PHYC-2	NA	Dw1	Dw2
NSL50613	IS 7541	NA	Nigeria	Guinea	NA	Lozano	8.03582	PRR37	Ma2	PHYB	PHYC-2	NA	Dw1	Dw2
NSL50614	NA	NA	Nigeria	Guinea	NA	Lozano	9.22621	NA	Ma2	PHYB	PHYC-2	NA	Dw1	Dw2
NSL50649	NA	NA	Nigeria	Guinea	NA	Lozano	8.2148	NA	Ma2	PHYB	PHYC-2	NA	Dw1	Dw2
NSL50663	NA	NA	Nigeria	Guinea	NA	Lozano	7.9366	NA	Ma2	PHYB	§Glu922Asp	NA	Dw1	Dw2
NSL50685	IS 7668	NA	Nigeria	Guinea	NA	Lozano	9.20282	PRR37	Ma2	PHYB	PHYC-1	NA	Dw1	Dw2
NSL50716	NA	NA	Nigeria	Guinea	NA	Lozano	2.37831	NA	Ma2	PHYB	PHYC-1	NA	NA	Dw2
NSL50748	IS 7786	NA	Nigeria	Guinea	NA	Lozano	10.516	NA	Ma2	PHYB	PHYC-2	NA	Dw1	Dw2
NSL50843	NA	NA	Nigeria	Guinea	NA	Lozano	10.3397	PRR37	Ma2	Asp308Gly	PHYC-2	Ghd7	Dw1	Dw2
NSL51356	NA	NA	India	Kafir	NA	Lozano	10.0608	NA	Ma2	PHYB	§Glu922Asp	NA	Dw1	Dw2
NSL51902	NA	NA	Nigeria	Caudatum	NA	Lozano	10.2403	PRR37	Ma2	PHYB	PHYC-2	NA	Dw1	Dw2
NSL51959	NA	NA	Nigeria	Caudatum	NA	Lozano	15.1886	PRR37	Ma2	PHYB	PHYC-2	NA	Dw1	Dw2
NSL51963	NA	NA	Nigeria	Caudatum	NA	Lozano	6.02892	NA	Ma2	PHYB	Glu922Asp	NA	Dw1	Dw2
NSL51969	NA	NA	Nigeria	Caudatum	NA	Lozano	10.5169	PRR37	Ma2	Asp308Gly	PHYC-2	NA	Dw1	Dw2
NSL51981	IS 7787	NA	Nigeria	Guinea	NA	Lozano	11.1705	NA	Ma2	PHYB	PHYC-2	NA	Dw1	Dw2
NSL52282	NA	NA	India	Kafir	NA	Lozano	14.26	PRR37	Ma2	PHYB	PHYC-1	Ghd7	Dw1	Dw2
NSL54114	NA	NA	Nigeria	Guinea	NA	Lozano	20.4909	PRR37	Ma2	PHYB	PHYC-2	Ghd7	Dw1	Dw2
NSL54141	NA	NA	Nigeria	Guinea	NA	Lozano	4.73559	NA	Ma2	PHYB	Glu922Asp	NA	Dw1	Dw2
NSL54162	NA	NA	Nigeria	Guinea	NA	Lozano	21.3176	PRR37	Ma2	Asp308Gly	PHYC-2	NA	Dw1	Dw2
NSL54165	NA	NA	Nigeria	Guinea	NA	Lozano	6.33448	NA	Ma2	PHYB	PHYC-1	Ghd7	Dw1	Dw2
NSL54175	NA	NA	Nigeria	Guinea	NA	Lozano	12.4239	PRR37	Ma2	§Asp308Gly	PHYC-2	Ghd7	Dw1	Dw2
NSL54184	NA	NA	Uganda	Guinea	NA	Lozano	14.8819	PRR37	Ma2	Asp308Gly	PHYC-2	NA	Dw1	Dw2
NSL54219	NA	NA	Nigeria	NA	NA	Lozano	1.94977	NA	Ma2	PHYB	PHYC-1	NA	Dw1	Dw2
NSL54221	NA	NA	Nigeria	Guinea	NA	Lozano	18.5984	PRR37	Ma2	Asp308Gly	PHYC-2	Ghd7	Dw1	Dw2
NSL54222	NA	NA	Nigeria	Guinea	NA	Lozano	3.85173	NA	Ma2	PHYB	PHYC-1	NA	NA	Dw2
NSL54231	NA	NA	Nigeria	NA	NA	Lozano	4.21561	NA	Ma2	PHYB	PHYC-2	NA	NA	Dw2
NSL54236	NA	NA	Nigeria	Guinea	NA	Lozano	10.0768	PRR37	Ma2	PHYB	PHYC-2	Ghd7	Dw1	Dw2
NSL54297	NA	NA	Tanzania	Caudatum	NA	Lozano	11.3634	PRR37	Ma2	PHYB	PHYC-2	Ghd7	Dw1	Dw2
NSL54318	NA	NA	Nigeria	Guinea	NA	Lozano	36.1096	PRR37	Ma2	PHYB	PHYC-2	Ghd7	Dw1	Dw2
NSL54577	NA	NA	Nigeria	Durra	NA	Lozano	11.1904	PRR37	Ma2	PHYB	PHYC-2	NA	Dw1	Dw2
NSL54591	NA	NA	India	Durra	NA	Lozano	15.7454	PRR37	Ma2	PHYB	Gly162Arg & Glu922Asp	Ghd7	Dw1	Dw2
NSL54705	NA	NA	NA	NA	NA	Lozano	0.0269918	NA	Ma2	PHYB	PHYC-1	NA	NA	NA
NSL54779	IS 4540	NA	India	Durra	NA	Lozano	5.6098	NA	Ma2	PHYB	PHYC-1	NA	Dw1	Dw2
NSL55032	NA	NA	India	Durra	NA	Lozano	7.54222	Trp264Arg	Ma2	PHYB	PHYC-2	ghd7-1	Dw1	Dw2
NSL55671	NA	NA	India	Durra	NA	Lozano	6.88794	PRR37	Ma2	PHYB	PHYC-2	ghd7-1	NA	Dw2
NSL55725	NA	NA	India	Durra	NA	Lozano	8.06043	NA	Ma2	PHYB	Glu922Asp	ghd7-1	Dw1	Dw2
NSL55731	NA	NA	India	Durra	NA	Lozano	4.13636	NA	Ma2	PHYB	Glu922Asp	ghd7-1	Dw1	Dw2
NSL55749	NA	NA	Uganda	Caudatum	NA	Lozano	74.1471	PRR37	Ma2	PHYB	PHYC-2	Ghd7	Dw1	Dw2
NSL67916	IS 6426	NA	India	Durra	NA	Lozano	15.9283	PRR37	Ma2	PHYB	PHYC-2	ghd7-1	Dw1	Dw2
NSL67921	NA	NA	India	Durra	NA	Lozano	15.754	PRR37	Ma2	PHYB	PHYC-2	ghd7-1	Dw1	Dw2
PI144134	Inyangentombi	NA	NA	NA	NA	Lozano	17.6639	prr37-2	Ma2	PHYB	PHYC-1	ghd7-1	Dw1	Dw2
PI145619	ISIDOMBA	NA	South Africa	Caudatum	NA	Lozano	17.541	prr37-2	Ma2	PHYB	PHYC-1	ghd7-1	Dw1	Dw2
PI145626	Manyoble	NA	South Africa	Kafir-bicolor	NA	Lozano	15.6831	Ser443Ter	Ma2	PHYB	PHYC-1	NA	Dw1	Dw2
PI145632	TEGEVINI	NA	South Africa	NA	NA	Lozano	16.0109	PRR37	Ma2	PHYB	PHYC-1	NA	Dw1	Dw2
PI145633	Tugela Ferry	NA	South Africa	NA	NA	Lozano	20.9426	prr37-2	Ma2	PHYB	PHYC-1	ghd7-1	Dw1	Dw2
PI146890	SUGAR DRIP	NA	Zaire	NA	NA	Lozano	23.4699	prr37-2	Ma2	PHYB	PHYC-1	ghd7-1	Dw1	Dw2
PI147828	Jehlde No. 22	NA	Ethiopia	Durra	NA	Lozano	11.4461	PRR37	Ma2	PHYB	PHYC-2	NA	Dw1	Dw2
PI147838	SUMAC ACC 2	NA	Ethiopia	Durra	NA	Lozano	12.4129	PRR37	Ma2	PHYB	PHYC-2	ghd7-1	Dw1	Dw2
PI147933	Maho Verro No. 30	NA	Ethiopia	Durra	NA	Lozano	7.10653	PRR37	Ma2	PHYB	Ser49Tyr	Ghd7	Dw1	§Ser160Cys
PI147937	Tinkush	NA	Ethiopia	Durra	NA	Lozano	9.35165	PRR37	Ma2	PHYB	PHYC-2	Ghd7	Dw1	Dw2
PI147938	Uki	NA	Ethiopia	Durra	NA	Lozano	35.926	PRR37	Ma2	PHYB	PHYC-2	Ghd7	Dw1	§Ser160Cys
PI147939	Zangada Tinkush	NA	Ethiopia	Durra	NA	Lozano	15.9669	PRR37	Ma2	PHYB	PHYC-2	NA	Dw1	Ser160Cys
PI148083	Adesh	NA	Ethiopia	Durra	NA	Lozano	11.8966	PRR37	Ma2	PHYB	PHYC-2	ghd7-1	Dw1	Dw2
PI148084	Amelsie	NA	Ethiopia	Durra	NA	Lozano	14.4214	PRR37	Ma2	Asp308Gly	PHYC-2	ghd7-1	Dw1	Dw2
PI148086	No. 73	NA	Ethiopia	Durra	NA	Lozano	14.8417	PRR37	Ma2	PHYB	PHYC-2	ghd7-1	Dw1	Dw2
PI148089	Buketie	NA	Ethiopia	Durra	NA	Lozano	6.32755	NA	Ma2	PHYB	PHYC-2	ghd7-1	Dw1	Dw2
PI148101	Kebedjie	NA	Ethiopia	Durra	NA	Lozano	10.6486	PRR37	Ma2	PHYB	PHYC-2	ghd7-1	Dw1	Dw2
PI148114	IS 12561	NA	Ethiopia	Durra	NA	Lozano	19.4182	PRR37	Ma2	PHYB	PHYC-2	ghd7-1	Dw1	Dw2
PI149831	IS 2463	NA	Ethiopia	Caudatum	NA	Lozano	7.73557	PRR37	Ma2	PHYB	PHYC-1	Ghd7	Dw1	Dw2
PI151198	IS 12562	NA	Ethiopia	Durra	NA	Lozano	4.7831	NA	Ma2	PHYB	Glu922Asp	NA	Dw1	NA
PI152594	ANKOLIB KHAFIF	NA	Sudan	Durra	NA	Lozano	5.77687	NA	Ma2	PHYB	PHYC-1	NA	Dw1	Dw2
PI152636	FETERITA FAYOUMI D.S. 18	NA	Sudan	Caudatum	NA	Lozano	10.5647	PRR37	Ma2	PHYB	§PHYC-2	Ghd7	Dw1	Dw2
PI152651	Feterita Geshaish	NA	NA	NA	Bred	SAP	NA	Gly177ArgfsTer4	Ma2	PHYB	PHYC-2	ghd7-1	Dw1	Dw2
PI152654	FETERITA HARIG 2	NA	Sudan	NA	NA	Lozano	3.54314	NA	Ma2	PHYB	PHYC-1	NA	NA	Dw2
PI152694	Kafir Slongi	NA	Sudan	NA	NA	Lozano	16.3251	PRR37	Ma2	PHYB	PHYC-2	Ghd7	Dw1	Dw2
PI152702	KLOR	NA	Sudan	Caudatum	NA	Lozano	10.1473	PRR37	Ma2	PHYB	PHYC-2	NA	Dw1	Dw2
PI152705	Kokla	NA	Sudan	Caudatum	NA	Lozano	12.7896	PRR37	Ma2	PHYB	PHYC-1	Ghd7	Dw1	Dw2
PI152728	MANALEK	NA	Sudan	Durra	NA	Lozano	14.0437	PRR37	Ma2	PHYB	PHYC-2	Ghd7	Dw1	Dw2
PI152730	MATCHIKAH 1	NA	Sudan	Caudatum	NA	Lozano	4.44044	PRR37	Ma2	PHYB	PHYC-1	NA	Dw1	Dw2
PI152748	NYAN DOK	NA	Sudan	Caudatum	NA	Lozano	11.547	PRR37	§Tyr196Phe	PHYB	PHYC-2	NA	Dw1	Dw2
PI152751	NYTWAL	NA	Sudan	Guinea-caudatum	NA	Lozano	11.2568	PRR37	Ma2	PHYB	PHYC-2	NA	Dw1	Dw2
PI152771	RAHMETALLA GALLABAT	NA	Sudan	NA	NA	Lozano	17.0492	PRR37	Ma2	PHYB	PHYC-2	Ghd7	Dw1	Dw2
PI152816	WAD FUR WHITE	NA	Sudan	NA	NA	Lozano	13.5246	PRR37	Ma2	PHYB	Met437Thr	NA	Dw1	Dw2
PI152828	U.T. 23	NA	Zaire	NA	NA	Lozano	19.2077	Gly177ArgfsTer4	Ma2	PHYB	PHYC-1	ghd7-1	Dw1	Dw2
PI152860	MERASI	NA	Sudan	NA	NA	Lozano	20.0546	PRR37	Ma2	PHYB	PHYC-2	Ghd7	Dw1	Dw2
PI152862	KULUM BROWN	NA	Sudan	NA	NA	Lozano	19.2077	PRR37	Ma2	PHYB	PHYC-2	Ghd7	Dw1	Dw2
PI152923	Duro El Jack	NA	Sudan	NA	NA	Lozano	16.2568	PRR37	Ma2	PHYB	PHYC-2	Ghd7	Dw1	Dw2
PI152961	MALNAL	NA	Sudan	NA	NA	Lozano	15.2459	PRR37	Ma2	PHYB	PHYC-2	NA	Dw1	Dw2
PI152963	Thok (B)	NA	Sudan	NA	NA	Lozano	14.7678	PRR37	Ma2	PHYB	PHYC-2	Ghd7	Dw1	Dw2
PI152965	TADA	NA	Sudan	Caudatum	NA	Lozano	23.9071	PRR37	Ma2	PHYB	Met437Thr	NA	Dw1	Dw2
PI152966	Ayuak	NA	Sudan	NA	NA	Lozano	15.2596	PRR37	Ma2	PHYB	Met437Thr	Ghd7	Dw1	Dw2
PI152967	WERAKAN	NA	Sudan	NA	NA	Lozano	30.1093	PRR37	Ma2	PHYB	PHYC-2	Ghd7	Dw1	Dw2
PI152971	AWANLEK	NA	Sudan	NA	NA	Lozano	11.2022	PRR37	Ma2	PHYB	PHYC-2	NA	Dw1	Dw2
PI153824	MORITI	NA	Kenya	Caudatum	NA	Lozano	13.3101	PRR37	Ma2	PHYB	PHYC-2	Ghd7	Dw1	Dw2
PI153844	MUHIA	NA	Kenya	Caudatum	NA	Lozano	12.7295	PRR37	Ma2	PHYB	PHYC-2	NA	Dw1	Dw2
PI153852	MZEKWA 2	NA	Kenya	Caudatum	NA	Lozano	19.3812	PRR37	Ma2	PHYB	PHYC-2	Ghd7	Dw1	Dw2
PI153860	NGARARE, NZEKWA	NA	Kenya	Caudatum	NA	Lozano	11.0974	PRR37	Ma2	PHYB	PHYC-2	NA	Dw1	Dw2
PI154944	L31 Emiroit	NA	Uganda	NA	NA	Lozano	18.5109	PRR37	Ma2	PHYB	PHYC-2	Ghd7	Dw1	Dw2
PI155149	Dhurra No. 7	NA	Yemen	NA	NA	Lozano	20.8743	PRR37	Ma2	PHYB	PHYC-2	Ghd7	Dw1	Dw2
PI155516	MASAKA	NA	Zambia	NA	NA	Lozano	13.6612	PRR37	Ma2	PHYB	PHYC-2	NA	Dw1	Dw2
PI155760	Namuse	NA	Malawi	Guinea-caudatum	NA	Lozano	20.9153	PRR37	Ma2	PHYB	PHYC-1	NA	Dw1	Dw2
PI155885	IS 12598	NA	Tanzania	NA	NA	Lozano	20.5738	PRR37	Ma2	PHYB	PHYC-2	Ghd7	Dw1	Dw2
PI156018	MN 1615	NA	Zaire	Bicolor	NA	Lozano	18.7158	PRR37	Ma2	Asp308Gly	PHYC-1	Ghd7	Dw1	Dw2
PI156217	MN 2109	NA	Malawi	Caudatum	NA	Lozano	18.1421	PRR37	Ma2	PHYB	PHYC-1	Ghd7	Dw1	Dw2
PI156326	CHIMPAMBA	NA	Zambia	Caudatum	NA	Lozano	15.5874	PRR37	Ma2	PHYB	PHYC-2	Ghd7	Dw1	Dw2
PI156463	Dobbs	NA	Tanzania	Caudatum	NA	Lozano	21.0109	PRR37	Ma2	PHYB	PHYC-2	Ghd7	Dw1	Dw2
PI156871	Rutobo	NA	Zaire	Caudatum	NA	Lozano	24.9044	PRR37	Ma2	PHYB	PHYC-2	Ghd7	Dw1	Dw2
PI156890	Dura Huria	NA	Zaire	NA	NA	Lozano	14.9044	prr37-2	Ma2	PHYB	PHYC-1	ghd7-1	Dw1	Dw2
PI157030	Andiwo III 57	NA	Kenya	Caudatum	NA	Lozano	40.765	PRR37	Tyr196Phe	PHYB	PHYC-2	Ghd7	Dw1	Dw2
PI157033	Ifube No. 18	NA	Kenya	Caudatum	NA	Lozano	16.3934	PRR37	Ma2	PHYB	PHYC-2	NA	Dw1	Dw2
PI157035	Nyagwang No. 56	NA	Kenya	NA	NA	Lozano	12.4044	PRR37	Tyr196Phe	PHYB	PHYC-2	NA	Dw1	Dw2
PI157804	Feterita Abu Derega	NA	Sudan	NA	NA	Lozano	16.4071	Gly177ArgfsTer4	Ma2	PHYB	Met437Thr	ghd7-1	Dw1	Dw2
PI167093	IS 81	NA	Egypt	Durra	NA	Lozano	22.6366	PRR37	Ma2	PHYB	PHYC-2	Ghd7	Dw1	Dw2
PI170787	MN 2826	NA	Turkey	Caudatum-bicolor	NA	Lozano	14.3579	PRR37	Ma2	PHYB	PHYC-1	ghd7-1	Dw1	Dw2
PI17548	RED AMBER	NA	NA	NA	Bred	SAP	NA	PRR37	Ma2	PHYB	PHYC-1	ghd7-1	Dw1	Dw2
PI180348	Juar	NA	India	Durra	NA	Lozano	19.7541	NA	Ma2	PHYB	PHYC-2	Ghd7	Dw1	Dw2
PI181080	HONEY SORGHUM	NA	India	NA	NA	Lozano	16.0109	NA	Ma2	PHYB	PHYC-2	ghd7-1	Dw1	Dw2
PI181083	KAMANDRI	NA	India	Durra-bicolor	NA	Lozano	22.0902	PRR37	Ma2	PHYB	PHYC-2	ghd7-1	Dw1	Dw2
PI181899	IS 12893	NA	Syria	NA	NA	Lozano	18.5929	prr37-1	Ma2	PHYB	PHYC-2	ghd7-1	Dw1	Dw2
PI185458	MN 2943	NA	India	NA	NA	Lozano	7.01577	NA	Ma2	PHYB	§Glu922Asp	Ghd7	Dw1	Dw2
PI196049	IS 2131	NA	Ethiopia	Durra	NA	Lozano	17.9372	PRR37	Ma2	PHYB	PHYC-2	ghd7-1	Dw1	Dw2
PI196583	MN 3080	NA	NA	NA	NA	Lozano	21.6667	prr37-2	Ma2	PHYB	PHYC-1	ghd7-1	Dw1	Dw2
PI196586	MN 3083	NA	NA	Guinea-kafir	NA	Lozano	17.9918	prr37-2	Ma2	PHYB	PHYC-1	NA	Dw1	Dw2
PI196598	MN 3095	NA	NA	NA	NA	Lozano	16.2842	prr37-2	Ma2	PHYB	PHYC-1	ghd7-1	Dw1	Dw2
PI218112	IS 2352	NA	Pakistan	Durra	NA	Lozano	21.2568	prr37-1	Ma2	PHYB	PHYC-2	ghd7-1	Dw1	Dw2
PI221548	AJEBICHINKA	NA	Nigeria	Kafir	NA	Lozano	15.6831	PRR37	Ma2	PHYB	PHYC-2	Ghd7	Dw1	Dw2
PI221624	MORI WHITE GLUME	NA	Nigeria	Guinea	NA	Lozano	15.2458	PRR37	Ma2	PHYB	PHYC-2	NA	NA	§Ser160Cys
PI221651	UWARETE	NA	Nigeria	Guinea	NA	Lozano	17.9384	PRR37	Ma2	PHYB	PHYC-2	Ghd7	Dw1	Dw2
PI221651_mockler	PI221651_mockler	NA	Nigeria	Guinea	NA	Lozano	20.5874	PRR37	Ma2	PHYB	PHYC-2	Ghd7	Dw1	Dw2
PI221662	BONKUM	NA	Nigeria	Durra	NA	Lozano	12.5345	PRR37	Ma2	PHYB	PHYC-1	NA	Dw1	Dw2
PI226096	K.50188	NA	Kenya	Weedy	NA	Lozano	32.0552	Ser210Cys	Ma2	PHYB	Met437Thr	Ghd7	Dw1	Dw2
PI248317	KARAD-2-7-11	NA	India	Durra	NA	Lozano	10.9659	PRR37	Ma2	PHYB	PHYC-2	Ghd7	Dw1	Dw2
PI24969	DWARF YELLOW MILO	NA	NA	NA	Bred	SAP	NA	PRR37	ma2	PHYB	PHYC-2	ghd7-1	dw1	Dw2
PI250583	MN 4125	NA	Egypt	Durra	NA	Lozano	16.8716	PRR37	Ma2	PHYB	PHYC-2	NA	Dw1	Dw2
PI251672	MN 4135	NA	Former Serbia and Montenegro	NA	NA	Lozano	24.0301	prr37-2	Ma2	PHYB	PHYC-1	NA	Dw1	Dw2
PI253986	IS 13150	NA	Syria	NA	NA	Lozano	17.5546	prr37-1	Ma2	PHYB	PHYC-2	ghd7-1	Dw1	Dw2
PI255744	MN 4466	NA	Turkey	NA	NA	Lozano	18.4699	PRR37	Ma2	PHYB	Met437Thr	Ghd7	Dw1	Dw2
PI257599	NO. 5 GAMBELA	NA	Ethiopia	Caudatum	NA	Lozano	22.0628	PRR37	Ma2	PHYB	PHYC-2	Ghd7	Dw1	Dw2
PI257600	NO. 6 GAMBELA	NA	Ethiopia	Caudatum	NA	Lozano	6.06557	NA	Ma2	PHYB	PHYC-2	NA	Dw1	Dw2
PI266927	CHOLAM	NA	India	NA	NA	Lozano	18.5246	PRR37	Ma2	PHYB	PHYC-2	Ghd7	Dw1	Dw2
PI267542	IS 2904	NA	Nigeria	Guinea	NA	Lozano	8.89056	PRR37	Ma2	PHYB	PHYC-2	NA	Dw1	Dw2
PI267573	IS 2983	NA	Ethiopia	Durra	NA	Lozano	17.1995	PRR37	Ma2	PHYB	PHYC-2	Ghd7	Dw1	Dw2
PI267614	Chabeady	NA	Ethiopia	Guinea	NA	Lozano	21.6699	PRR37	Ma2	Asp308Gly	PHYC-2	Ghd7	Dw1	Dw2
PI267643	Cullubi	NA	Ethiopia	Durra	NA	Lozano	15.5448	PRR37	Ma2	PHYB	Ser49Tyr	NA	Dw1	Ser160Cys
PI267650	IS 3063	NA	Ethiopia	Durra	NA	Lozano	9.5348	PRR37	Ma2	PHYB	PHYC-2	ghd7-1	Dw1	Dw2
PI267653	IS 2757	NA	Uganda	Durra	NA	Lozano	27.7823	PRR37	Ma2	PHYB	PHYC-2	Ghd7	Dw1	Dw2
PI273969	MN 4578	NA	Ethiopia	NA	NA	Lozano	24.4945	PRR37	Ma2	PHYB	PHYC-2	ghd7-1	Dw1	Dw2
PI276770	IS 13299	NA	Ethiopia	Durra	NA	Lozano	20.5971	PRR37	Ma2	PHYB	PHYC-2	NA	Dw1	Dw2
PI276773	IS 12618	NA	Ethiopia	Durra	NA	Lozano	12.2187	PRR37	Ma2	PHYB	PHYC-2	Ghd7	Dw1	Ser160Cys
PI276785	IS 12625	NA	Ethiopia	Durra	NA	Lozano	15.9077	NA	Ma2	PHYB	PHYC-2	ghd7-1	Dw1	Dw2
PI276787	IS 12627	NA	Ethiopia	Durra	NA	Lozano	16.8479	PRR37	Ma2	PHYB	PHYC-2	Ghd7	Dw1	§Ser160Cys
PI276789	IS 12629	NA	Ethiopia	Durra	NA	Lozano	7.53604	NA	Ma2	PHYB	§Glu922Asp	NA	Dw1	Dw2
PI276790	IS 12630	NA	Ethiopia	Durra	NA	Lozano	12.2209	PRR37	Ma2	PHYB	PHYC-2	ghd7-1	Dw1	Dw2
PI276800	IS 12636	NA	Ethiopia	Durra	NA	Lozano	26.3344	PRR37	Ma2	PHYB	PHYC-2	Ghd7	Dw1	Dw2
PI276801	IS 12637	NA	Ethiopia	Caudatum	NA	Lozano	11.3434	PRR37	Ma2	PHYB	PHYC-2	Ghd7	Dw1	Dw2
PI276803	IS 12638	NA	Ethiopia	Durra	NA	Lozano	13.7983	PRR37	Ma2	PHYB	PHYC-2	Ghd7	Dw1	Dw2
PI276806	IS 12641	NA	Ethiopia	Durra	NA	Lozano	16.119	PRR37	Ma2	PHYB	PHYC-2	ghd7-1	Dw1	Dw2
PI276816	IS 12646	NA	Ethiopia	Durra	NA	Lozano	7.49409	PRR37	Ma2	PHYB	PHYC-2	NA	Dw1	Dw2
PI276820	IS 12650	NA	Ethiopia	Durra	NA	Lozano	11.3432	PRR37	Ma2	PHYB	PHYC-2	Ghd7	Dw1	Dw2
PI276823	IS 12652	NA	Ethiopia	Durra	NA	Lozano	9.5113	NA	Ma2	PHYB	Glu922Asp	NA	Dw1	Dw2
PI276830	IS 12658	NA	Ethiopia	Durra	NA	Lozano	18.0531	PRR37	Ma2	PHYB	PHYC-2	Ghd7	Dw1	Dw2
PI276837	IS 12661	NA	Ethiopia	Durra-caudatum	NA	SAP/Lozano	21.0109	PRR37	Ma2	PHYB	PHYC-2	ghd7-2	Dw1	Dw2
PI276853A	Collubi Dwarf	NA	Ethiopia	Durra	NA	Lozano	11.9766	PRR37	Ma2	PHYB	Ser49Tyr	Ghd7	Dw1	Ser160Cys
PI282857	Galang Oualema	NA	Chad	Guinea	NA	Lozano	7.85984	PRR37	Ma2	PHYB	PHYC-1	NA	Dw1	Dw2
PI285039	IS 12676	NA	Nigeria	Caudatum	NA	Lozano	13.4578	PRR37	Ma2	PHYB	PHYC-2	Ghd7	Dw1	Dw2
PI285042	IS 12678	NA	Nigeria	Caudatum	NA	Lozano	11.1925	PRR37	Ma2	PHYB	PHYC-2	Ghd7	Dw1	Dw2
PI285043	IS 12679	NA	Nigeria	Guinea	NA	Lozano	6.7647	PRR37	Ma2	PHYB	Glu922Asp	Ghd7	Dw1	Dw2
PI291231	N-12	NA	India	Durra	NA	Lozano	4.80163	PRR37	Ma2	PHYB	phyC-1	NA	Dw1	Dw2
PI291239	IS 1598	NA	India	Durra	NA	Lozano	9.58079	PRR37	Ma2	PHYB	PHYC-2	Ghd7	Dw1	Dw2
PI291240	K-2 Cholam	NA	India	Durra	NA	Lozano	45.9132	PRR37	Ma2	PHYB	phyC-1	NA	Dw1	Dw2
PI291246	IS 2253	NA	Jamaica	Durra	NA	Lozano	15.4372	NA	Ma2	PHYB	PHYC-2	ghd7-1	Dw1	Dw2
PI297117	IS 13600	NA	Uganda	Caudatum	NA	Lozano	10.4238	NA	Ma2	PHYB	PHYC-2	NA	Dw1	Dw2
PI297155	IS 13633	NA	Uganda	Kafir	NA	Lozano	11.7	prr37-2	Ma2	PHYB	PHYC-1	ghd7-1	Dw1	Dw2
PI300119	329	NA	South Africa	Wild	NA	Lozano	42.9566	Val95GlnfsTer16	Ma2	PHYB	PHYC-1	NA	Dw1	Dw2
PI302118	IS 12699	NA	Ethiopia	Wild	NA	Lozano	68.05	NA	Ma2	PHYB	PHYC-2	NA	Dw1	NA
PI302267	IS 12702	NA	Tanzania	Wild	NA	Lozano	95.83	NA	Ma2	PHYB	PHYC-1	NA	NA	NA
PI303658	Nerum Boer	NA	Sudan	NA	NA	Lozano	15.9563	PRR37	Ma2	PHYB	PHYC-2	NA	Dw1	Dw2
PI329250	ADAR	NA	Ethiopia	Wild	NA	Lozano	101.59	NA	Ma2	PHYB	Met437Thr	NA	Dw1	NA
PI329251	R-319	NA	Ethiopia	Wild	NA	Lozano	95.21	NA	Ma2	PHYB	PHYC-1	NA	Dw1	NA
PI329252	IS 11010	NA	Ethiopia	Wild	NA	Lozano	95.25	NA	Ma2	PHYB	PHYC-2	NA	Dw1	NA
PI329256	IS 11014	NA	Ethiopia	NA	NA	Lozano	16.1202	PRR37	Ma2	PHYB	PHYC-2	ghd7-1	Dw1	Dw2
PI329286	IS 11044	NA	Ethiopia	NA	NA	Lozano	17.6639	PRR37	Ma2	PHYB	Ser49Tyr	Ghd7	Dw1	Ser160Cys
PI329299	IS 11057	NA	Ethiopia	NA	NA	Lozano	18.6339	PRR37	Ma2	PHYB	PHYC-2	ghd7-1	Dw1	Dw2
PI329310	IS 11068	NA	Ethiopia	NA	NA	Lozano	19.4262	PRR37	Ma2	PHYB	PHYC-2	ghd7-1	Dw1	Dw2
PI329319	IS 11077	NA	Ethiopia	NA	NA	Lozano	19.153	PRR37	Ma2	PHYB	PHYC-2	Ghd7	Dw1	Dw2
PI329326	IS 11083	NA	Ethiopia	NA	NA	Lozano	20.8607	PRR37	Ma2	PHYB	PHYC-2	Ghd7	Dw1	Dw2
PI329333	IS 11090	NA	Ethiopia	NA	NA	Lozano	20.8333	PRR37	Ma2	PHYB	PHYC-2	Ghd7	Dw1	Dw2
PI329338	IS 11096	NA	Ethiopia	NA	NA	Lozano	20.1503	PRR37	Ma2	PHYB	PHYC-2	NA	Dw1	Dw2
PI329351	IS 11108	NA	Ethiopia	NA	NA	Lozano	16.3934	PRR37	Ma2	PHYB	PHYC-2	Ghd7	Dw1	Dw2
PI329394	IS 11151	NA	Ethiopia	NA	NA	Lozano	17.4863	PRR37	Ma2	PHYB	PHYC-2	ghd7-1	Dw1	Dw2
PI329435	Mashila	NA	NA	NA	Bred	SAP	NA	prr37-3	Ma2	PHYB	PHYC-1	Ghd7	dw1	Dw2
PI329440	Mashila	NA	Ethiopia	NA	NA	SAP/Lozano	22.7049	prr37-3	Ma2	PHYB	PHYC-1	ghd7-1	dw1	Dw2
PI329465	IS 11222	NA	Ethiopia	NA	NA	Lozano	15.806	PRR37	Ma2	PHYB	PHYC-2	ghd7-1	Dw1	Ser160Cys
PI329471	IS 11228	NA	Ethiopia	NA	NA	Lozano	14.3443	PRR37	Ma2	PHYB	PHYC-2	Ghd7	Dw1	Dw2
PI329480	IS 11236	NA	Ethiopia	NA	NA	Lozano	14.5902	PRR37	Ma2	PHYB	PHYC-2	Ghd7	Dw1	Dw2
PI329506	IS 11260	NA	Ethiopia	NA	NA	Lozano	17.1038	PRR37	Ma2	PHYB	PHYC-2	Ghd7	Dw1	Dw2
PI329510	IS 11264	NA	Ethiopia	NA	NA	Lozano	19.959	PRR37	Ma2	PHYB	PHYC-2	NA	Dw1	Dw2
PI329511	IS 11265	NA	Ethiopia	NA	NA	Lozano	21.571	PRR37	Ma2	PHYB	PHYC-2	ghd7-1	Dw1	Dw2
PI329517	IS 11269	NA	Ethiopia	NA	NA	Lozano	17.1858	PRR37	Ma2	PHYB	PHYC-2	Ghd7	Dw1	Dw2
PI329518	IS 11270	NA	Ethiopia	NA	NA	Lozano	11.7486	PRR37	Ma2	PHYB	PHYC-2	Ghd7	Dw1	Dw2
PI329519	IS 11271	NA	Ethiopia	NA	NA	Lozano	18.9481	PRR37	Ma2	PHYB	PHYC-2	Ghd7	Dw1	Dw2
PI329569	IS 11320	NA	Ethiopia	NA	NA	Lozano	17.9918	PRR37	Ma2	PHYB	PHYC-2	ghd7-1	Dw1	Dw2
PI329570	IS 11321	NA	Ethiopia	NA	NA	Lozano	18.2787	PRR37	Ma2	PHYB	Ser49Tyr	Ghd7	Dw1	Dw2
PI329584	IS 11335	NA	Ethiopia	NA	NA	Lozano	19.9317	PRR37	Ma2	PHYB	PHYC-2	Ghd7	Dw1	Ser160Cys
PI329585	IS 11336	NA	Ethiopia	NA	NA	Lozano	17.1858	PRR37	Ma2	PHYB	PHYC-2	Ghd7	Dw1	Dw2
PI329597	Boda	NA	Ethiopia	Durra	NA	Lozano	7.26	PRR37	Ma2	PHYB	PHYC-2	NA	Dw1	Dw2
PI329605	IS 11350	NA	Ethiopia	NA	NA	Lozano	20.5738	PRR37	Ma2	PHYB	PHYC-2	Ghd7	Dw1	Dw2
PI329707	IS 11443	NA	Ethiopia	Durra	NA	Lozano	14.55	PRR37	Ma2	PHYB	§Glu922Asp	ghd7-1	Dw1	Dw2
PI329719	IS 11455	NA	Ethiopia	Durra	NA	Lozano	19.9963	PRR37	Ma2	PHYB	PHYC-2	ghd7-1	Dw1	Dw2
PI329836	IS 11569	NA	Ethiopia	Caudatum	NA	Lozano	21.3493	PRR37	Ma2	PHYB	PHYC-2	Ghd7	Dw1	Dw2
PI329915	Mashila	NA	Ethiopia	Durra	NA	Lozano	17.4426	PRR37	Ma2	PHYB	PHYC-2	Ghd7	Dw1	Dw2
PI330070	IS 11792	NA	Ethiopia	Durra	NA	Lozano	17.4033	PRR37	Ma2	PHYB	PHYC-2	Ghd7	Dw1	Dw2
PI330095	IS 11815	NA	Ethiopia	Durra	NA	Lozano	15.4936	PRR37	Ma2	PHYB	PHYC-2	ghd7-1	Dw1	Dw2
PI330098	IS 11818	NA	Ethiopia	Durra	NA	Lozano	6.43688	NA	Ma2	PHYB	PHYC-2	NA	Dw1	Dw2
PI330272	R-244	NA	Ethiopia	Weedy	NA	Lozano	18.7527	PRR37	Ma2	PHYB	PHYC-2	Ghd7	Dw1	Dw2
PI330877	IS 12161	NA	Ethiopia	Durra	NA	Lozano	6.37586	NA	Ma2	PHYB	PHYC-2	Ghd7	Dw1	Dw2
PI330886	IS 12170	NA	Ethiopia	Durra	NA	Lozano	17.1487	PRR37	Ma2	PHYB	PHYC-2	ghd7-1	Dw1	Dw2
PI330887	IS 12171	NA	Ethiopia	Durra	NA	Lozano	20.931	PRR37	Ma2	PHYB	PHYC-2	ghd7-1	Dw1	Dw2
PI330897	IS 12181	NA	Ethiopia	Durra	NA	Lozano	10.5445	PRR37	Ma2	PHYB	Gly162Arg	ghd7-1	Dw1	Dw2
PI34911	F.C.I. 4201	NA	NA	NA	NA	SAP	NA	PRR37	Ma2	PHYB	PHYC-2	ghd7-2	Dw1	Dw2
PI35038	SUMAC	NA	NA	NA	NA	SAP	NA	Met160Leu & prr37-2	Ma2	PHYB	PHYC-1	ghd7-1	Dw1	Dw2
PI365512	1130	NA	South Africa	Caudatum	NA	Lozano	13.1421	prr37-2	Ma2	PHYB	PHYC-1	NA	dw1	Dw2
PI369484	26	NA	Ghana	Wild	NA	Lozano	116.06	NA	Ma2	PHYB	PHYC-2	NA	Dw1	NA
PI369487	1	NA	Nigeria	Wild	NA	Lozano	106.72	NA	Ma2	PHYB	PHYC-1	NA	Dw1	NA
PI383856	AF-28	NA	Brazil	Caudatum	NA	Lozano	26.3984	PRR37	Ma2	PHYB	PHYC-2	Ghd7	Dw1	Dw2
PI452542	ETS 2029	NA	Ethiopia	Durra	NA	Lozano	22.4454	PRR37	Ma2	PHYB	PHYC-2	ghd7-1	Dw1	Dw2
PI452544	ETS 2030	NA	Ethiopia	Durra	NA	Lozano	19.3852	PRR37	Ma2	PHYB	PHYC-2	Ghd7	Dw1	Dw2
PI452619	ETS 2069	NA	Ethiopia	Guinea-durra	NA	Lozano	20.5464	§Asn184Lys	Ma2	PHYB	PHYC-2	ghd7-1	Dw1	Dw2
PI452692	ETS 2110	NA	Ethiopia	Durra	NA	Lozano	16.3388	PRR37	Ma2	PHYB	PHYC-2	ghd7-1	Dw1	Dw2
PI455217	ETS 3455	NA	Ethiopia	Durra	NA	Lozano	20.0546	PRR37	Ma2	PHYB	PHYC-2	ghd7-1	Dw1	Dw2
PI455301	ETS 3493	NA	Ethiopia	Kafir-durra	NA	Lozano	15.4372	PRR37	Ma2	PHYB	PHYC-2	ghd7-1	Dw1	Dw2
PI48770	WHITE KAFIR	NA	NA	NA	Bred	SAP	NA	prr37-2	Ma2	PHYB	PHYC-2	ghd7-1	Dw1	Dw2
PI505705	ZM/A 5204	NA	Zambia	Kafir	NA	Lozano	8.25343	PRR37	Ma2	PHYB	PHYC-2	NA	Dw1	Dw2
PI505735	ZM/A 5345	NA	Zambia	Caudatum	NA	Lozano	12	PRR37	Ma2	PHYB	PHYC-2	Ghd7	Dw1	Dw2
PI506030	Tchinlouol	NA	Togo	Guinea	NA	Lozano	14.0301	PRR37	Ma2	PHYB	PHYC-2	NA	Dw1	Dw2
PI510757	AP79-714	NA	Cameroon	Durra	NA	Lozano	13	PRR37	Ma2	PHYB	PHYC-2	Ghd7	Dw1	Dw2
PI511355	SMITH	NA	NA	NA	NA	Lozano	27.4454	PRR37	Ma2	PHYB	PHYC-2	Ghd7	Dw1	Dw2
PI513898	Abokoun Wewe	NA	Benin	Guinea	NA	Lozano	22.7322	PRR37	Ma2	Asp308Gly	PHYC-2	Ghd7	Dw1	Dw2
PI514456	IS 20043	NA	Senegal	Guinea	NA	Lozano	21.4891	PRR37	Ma2	PHYB	PHYC-2	Ghd7	Dw1	Dw2
PI521019	Andiwo	NA	Kenya	Durra-caudatum	NA	Lozano	20.123	PRR37	Ma2	PHYB	PHYC-2	Ghd7	Dw1	Dw2
PI521280	Muya	NA	Kenya	Durra-bicolor	NA	Lozano	20.5328	PRR37	Ma2	PHYB	PHYC-2	Ghd7	Dw1	Dw2
PI521281	Mwee	NA	Kenya	Bicolor	NA	Lozano	17.9235	PRR37	Ma2	PHYB	PHYC-2	NA	Dw1	Dw2
PI521290	Bishehe	NA	Kenya	Guinea-bicolor	NA	Lozano	18.4563	PRR37	Ma2	PHYB	PHYC-2	Ghd7	Dw1	Dw2
PI522160	Bachara	NA	Gambia	PCA outlier	NA	Lozano	17.6772	NA	Leu112Ile	PHYB	Gly981Asp	NA	Dw1	Dw2
PI524475	Nvarkan	NA	Sudan	Caudatum-bicolor	NA	Lozano	18.0601	PRR37	Ma2	PHYB	PHYC-2	Ghd7	Dw1	Dw2
PI524718	Yabia	NA	Sudan	Wild	NA	Lozano	81.28	NA	Ma2	PHYB	PHYC-2	NA	Dw1	NA
PI524948	Namisankele	NA	Zambia	Kafir	NA	Lozano	12.2142	PRR37	Ma2	PHYB	PHYC-2	Ghd7	Dw1	Dw2
PI525059	MW 719	NA	Malawi	Caudatum	NA	Lozano	7.42198	PRR37	Ma2	PHYB	PHYC-2	Ghd7	Dw1	Dw2
PI525695	Kinto Oule	NA	Mali	Margaritiferum	NA	Lozano	18.603	PRR37	Ma2	PHYB	Gly981Asp	NA	Dw1	Dw2
PI526905	AMM 721	NA	Zimbabwe	Caudatum	NA	Lozano	18.9754	PRR37	Ma2	PHYB	PHYC-2	Ghd7	Dw1	Dw2
PI527045	AMM 1051	NA	Zimbabwe	Caudatum	NA	Lozano	15.3279	PRR37	Ma2	PHYB	PHYC-2	NA	Dw1	Dw2
PI532564	TCD 018	NA	Chad	Wild	NA	Lozano	64.16	NA	Ma2	PHYB	PHYC-1	NA	Dw1	NA
PI532565	TCD 050	NA	Chad	Wild	NA	Lozano	93.02	NA	Ma2	PHYB	PHYC-1	NA	Dw1	NA
PI532566	TCD 070	NA	Chad	Wild	NA	Lozano	81.59	NA	Ma2	PHYB	PHYC-1	NA	Dw1	NA
PI532568	TCD 156	NA	Chad	Wild	NA	Lozano	92.84	NA	Ma2	PHYB	PHYC-1	NA	Dw1	NA
PI533750	K.3 Perimanjial Irungu Cholam	SC214	India	Bicolor	Converted	SAP	NA	prr37-1	Ma2	PHYB	PHYC-2	ghd7-1	dw1	dw2
PI533752	54.K.94(Witchweed res.)	SC103	S. Africa/Ethiopia	Caudatum	Converted	SAP/Lozano	17	prr37-1	Ma2	PHYB	Met437Thr	Ghd7	Dw1	dw2
PI533754	SAP-219	SC309	Sudan	Bicolor	Converted	SAP	NA	prr37-1	Ma2	PHYB	PHYC-1	ghd7-1	Dw1	dw2
PI533755	Feterita Gondal	SC55	Sudan	Caudatum	Converted	SAP	NA	Gly177ArgfsTer4	Ma2	PHYB	PHYC-2	ghd7-1	dw1	dw2
PI533757	Monshal	SC64	Sudan	Kafir-Caudatum	Converted	SAP	NA	prr37-1	Ma2	PHYB	PHYC-2	Ghd7	dw1	dw2
PI533758	IS 18684	SC423	Sudan	Caudatum	Converted	SAP	NA	prr37-1	Ma2	PHYB	PHYC-2	Ghd7	dw1	dw2
PI533759	Mugbash 56/56	SC118	Sudan	Caudatum	Converted	SAP	NA	prr37-1	Ma2	PHYB	PHYC-2	Ghd7	Dw1	dw2
PI533760	Zera Zera White	SC120	Sudan	Caudatum	Converted	SAP	NA	prr37-1	Ma2	PHYB	PHYC-2	Ghd7	dw1	Dw2
PI533761	SAP-230	SC333	Ethiopia	Caudatum	Converted	SAP	NA	prr37-2	Ma2	PHYB	PHYC-2	Ghd7	dw1	dw2
PI533762	Tambroro 7	SC425	Sudan	Durra-Caudatum	Converted	SAP	NA	prr37-1	Ma2	PHYB	PHYC-2	ghd7-1	dw1	dw2
PI533766	No. 4 Hadoui	SC265	W. Volta	Guinea	Converted	SAP	NA	prr37-2	Ma2	PHYB	PHYC-2	ghd7-1	dw1	dw2
PI533769	290 Feterita Shendi 2	SC420	Sudan	Kafir-Caudatum	Converted	SAP	NA	prr37-2	Ma2	PHYB	Met437Thr	ghd7-1	dw1	dw2
PI533776	KA 3	SC370	Nigeria	Caudatum	Converted	SAP	NA	prr37-1	Ma2	phyb-2	PHYC-2	ghd7-1	dw1	dw2
PI533785	SO 16	SC299	Nigeria	Guinea	Converted	SAP	NA	prr37-1	Ma2	PHYB	PHYC-2	ghd7-1	dw1	dw2
PI533788	SAP-263	SC53	Sudan	Durra-Caudatum	Converted	SAP	NA	prr37-1	Ma2	PHYB	PHYC-2	ghd7-1	dw1	dw2
PI533789	Kodilib	SC57	Sudan	Guinea-Caudatum	Converted	SAP	NA	prr37-1	Ma2	PHYB	PHYC-2	ghd7-1	dw1	Dw2
PI533792	No. 1 Gambela	SC108	Ethiopia	Caudatum	Converted	SAP	NA	prr37-1	Ma2	PHYB	PHYC-2	Ghd7	dw1	dw2
PI533794	No. 5 Gambela	SC110	Ethiopia	Caudatum	Converted	SAP	NA	prr37-2	Ma2	PHYB	PHYC-2	ghd7-2	dw1	Dw2
PI533799	SAP-404	SC173	Ethiopia	Caudatum	Converted	SAP	NA	prr37-2	Ma2	PHYB	PHYC-2	Ghd7	dw1	dw2
PI533800	IS 12666C	SC175	Ethiopia	Caudatum	Converted	SAP	NA	prr37-1	Ma2	PHYB	PHYC-2	Ghd7	dw1	dw2
PI533807	SAP-206	SC223	Nigeria	Kafir-Caudatum	Converted	SAP	NA	prr37-1	Ma2	PHYB	PHYC-1	ghd7-1	dw1	dw2
PI533810	Karad 2-7-11	SC199	India	Durra	Converted	SAP	NA	Asp52ArgfsTer75	Ma2	PHYB	PHYC-2	ghd7-1	dw1	dw2
PI533814	N.9 Cherukupatcha Jonna	SC206	India	Durra	Converted	SAP	NA	prr37-1	Ma2	PHYB	PHYC-2	ghd7-1	dw1	dw2
PI533821	AS4660 Kikuma	SC322	Tanzania	Caudatum	Converted	SAP	NA	prr37-1	Ma2	PHYB	PHYC-2	ghd7-1	Dw1	dw2
PI533822	AS4616 Balangira-Mwanza	SC418	Tanzania	Kafir-Caudatum	Converted	SAP	NA	prr37-2	Ma2	PHYB	PHYC-2	ghd7-1	dw1	dw2
PI533824	Bonkum	SC331	Nigeria	Durra-Caudatum	Converted	SAP	NA	prr37-1	Ma2	PHYB	PHYC-2	ghd7-1	dw1	dw2
PI533830	Culum Brick	SC52	Sudan	Caudatum	Converted	SAP	NA	prr37-2	Ma2	PHYB	PHYC-2	ghd7-1	dw1	dw2
PI533831	Deburr	SC414	Sudan	Kafir-Caudatum	Converted	SAP	NA	prr37-2	Ma2	Leu132Phe	PHYC-2	ghd7-1	Dw1	dw2
PI533833	Sorghum Soroti	SC319	Uganda	Caudatum-Bicolor	Converted	SAP	NA	prr37-1	Ma2	PHYB	PHYC-2	Ghd7	dw1	dw2
PI533838	BA45 Faria Bonkum	SC329	Nigeria	Caudatum	Converted	SAP	NA	prr37-2	Ma2	PHYB	PHYC-2	ghd7-1	dw1	dw2
PI533839	K037 Camjin	SC303	Nigeria	Guinea	Converted	SAP	NA	prr37-1	Ma2	phyb-2	Gly981Asp	ghd7-1	dw1	dw2
PI533841	ZA41 Danye	SC261	Nigeria	Guinea	Converted	SAP	NA	prr37-1	Ma2	PHYB	PHYC-2	ghd7-1	dw1	dw2
PI533842	Nandyal	SC240	India	Durra	Converted	SAP	NA	prr37-1	Ma2	PHYB	PHYC-2	ghd7-1	dw1	dw2
PI533843	SV 34	SC241	India	Guinea	Converted	SAP	NA	prr37-2	Ma2	PHYB	PHYC-1	ghd7-1	Dw1	dw2
PI533845	EC 18246 (preconverted)	NA	NA	NA	NA	SAP	NA	prr37-1	Ma2	PHYB	PHYC-1	ghd7-1	dw1	dw2
PI533852	Cholia Talijhari	SC450	India	Durra	Converted	SAP	NA	prr37-1	Ma2	PHYB	PHYC-1	ghd7-1	dw1	dw2
PI533855	Chanan Singoo	SC317	India	Guinea-Bicolor	Converted	SAP	NA	prr37-2	Ma2	PHYB	PHYC-1	ghd7-1	Dw1	dw2
PI533856	Jola Nandyal	SC489	India	Durra	Converted	SAP	NA	prr37-2	Ma2	PHYB	PHYC-2	ghd7-1	dw1	dw2
PI533863	740 Oua Berr	SC320	Chad	Kafir	Converted	SAP	NA	prr37-2	Ma2	PHYB	PHYC-2	ghd7-1	dw1	Dw2
PI533866	255 Tirter	NA	NA	NA	NA	SAP	NA	prr37-1	Arg338Trp	PHYB	PHYC-1	ghd7-1	dw1	dw2
PI533869	Msumbji SB 117	SC283	Tanzania	Guinea	Converted	SAP	NA	prr37-2	Ma2	PHYB	PHYC-1	ghd7-1	dw1	dw2
PI533871	M 1	SC566	Nigeria	Caudatum	Converted	SAP	NA	prr37-2	Ma2	PHYB	PHYC-2	ghd7-1	Dw1	dw2
PI533876	KA 12 Janjari	SC563	Nigeria	Caudatum	Converted	SAP	NA	§Asp52MetfsTer75 & §Asn184Lys	Ma2	PHYB	PHYC-2	ghd7-1	dw1	dw2
PI533877	KA 15 Yazgar Giwa	SC396	Nigeria	Caudatum	Converted	SAP	NA	prr37-1	Ma2	PHYB	PHYC-2	ghd7-1	dw1	dw2
PI533878	KA 21 Gajerar Kaura	SC372	Nigeria	Caudatum	Converted	SAP	NA	prr37-1	Ma2	PHYB	PHYC-2	ghd7-1	Dw1	dw2
PI533882	KO 61 Baragwan Doki	SC399	Nigeria	Caudatum	Converted	SAP	NA	prr37-2	Ma2	phyb-2	PHYC-2	ghd7-1	dw1	dw2
PI533901	A-96	SC424	Japan	Caudatum	Converted	SAP	NA	prr37-1	Ma2	PHYB	Ser49Tyr & Gln274Glu	ghd7-1	dw1	dw2
PI533902	Orange No. l Baijo	SC6	Ethiopia	Durra-Bicolor	Converted	SAP/Lozano	10	prr37-2	Ma2	PHYB	PHYC-1	ghd7-1	dw1	§dw2
PI533903	No. 35 Mab	SC17	Ethiopia	Bicolor	Converted	SAP	NA	prr37-1	Ma2	PHYB	PHYC-1	ghd7-1	dw1	dw2
PI533910	Klor	SC56	Sudan	Caudatum	Converted	SAP	NA	prr37-1	Ma2	PHYB	PHYC-1	ghd7-1	dw1	dw2
PI533911	Kokla	SC58	Sudan	Caudatum	Converted	SAP	NA	prr37-1	Ma2	PHYB	PHYC-2	ghd7-1	dw1	dw2
PI533912	Mendo	NA	NA	NA	NA	SAP	NA	prr37-1	Ma2	Leu132Phe	PHYC-2	ghd7-1	dw1	dw2
PI533913	Nyan Dok	SC66	Sudan	Guinea-Caudatum	Converted	SAP	NA	prr37-2	Tyr196Phe	PHYB	PHYC-1	ghd7-1	dw1	dw2
PI533915	No. 755 Muzeba	SC79	Kenya	NA	Converted	SAP	NA	prr37-1	Ma2	PHYB	PHYC-2	ghd7-1	dw1	Dw2
PI533919	R1_4	SC124	Ethiopia	Durra-Bicolor	Converted	SAP	NA	prr37-1	Ma2	PHYB	PHYC-2	ghd7-1	dw1	dw2
PI533921	R1_38	SC144	Ethiopia	Durra-Caudatum	Converted	SAP	NA	prr37-1	Ma2	PHYB	PHYC-2	Arg220GlyfsTer2	dw1	Dw2
PI533924	R3_121	SC166	Ethiopia	Durra-Bicolor	Converted	SAP	NA	prr37-2	Ma2	PHYB	PHYC-2	ghd7-1	dw1	dw2
PI533927	J.A.T.S. #67	SC224	Ethiopia	Bicolor	Converted	SAP	NA	prr37-1	Ma2	PHYB	PHYC-2	ghd7-1	§dw1	dw2
PI533936	1903 AS 4633	SC603	Tanzania	Guinea	Converted	SAP	NA	prr37-2	Ma2	PHYB	PHYC-1	ghd7-1	dw1	dw2
PI533937	AS 4136 Masaka Luwemba	SC630	Zambia	Kafir	Converted	SAP	NA	prr37-2	Ma2	PHYB	PHYC-1	ghd7-1	Dw1	dw2
PI533938	AS 5826 Holcus	SC558	Zaire	Caudatum	Converted	SAP	NA	§Asp52MetfsTer75	Ma2	PHYB	PHYC-2	ghd7-1	Dw1	dw2
PI533939	AS 4055 N Kambwa	SC557	Mozambique	Caudatum	Converted	SAP	NA	prr37-1	Ma2	PHYB	PHYC-1	ghd7-1	dw1	dw2
PI533940	AS 4601 Pawaga	SC614	Tanzania	Bicolor	Converted	SAP	NA	prr37-2	Ma2	PHYB	PHYC-1	ghd7-1	dw1	Dw2
PI533943	AS 2613 NT	SC467	India	Durra-Bicolor	Converted	SAP	NA	prr37-1	Ma2	PHYB	PHYC-2	ghd7-1	dw1	dw2
PI533948	Nebraska 6350	SC663	USA	Guinea-Kafir	Converted	SAP	NA	prr37-2	Ma2	PHYB	PHYC-1	ghd7-1	dw1	dw2
PI533949	Maja Abiad Q2/2/68	SC760	Sudan	Kafir-Caudatum	Converted	SAP	NA	prr37-2	Ma2	PHYB	PHYC-1	Ghd7	dw1	dw2
PI533954	P 3742	SC101	S. Africa	Caudatum	Converted	SAP	NA	prr37-1	Ma2	PHYB	PHYC-2	ghd7-1	dw1	dw2
PI533955	P 3749 Q2/5/62	SC648	S. Africa	Kafir-Caudatum	Converted	SAP	NA	prr37-2	Ma2	PHYB	PHYC-2	ghd7-1	dw1	dw2
PI533956	MN 586 (preconverted)	SC623	Congo	Durra-Bicolor	Converted	SAP	NA	prr37-2	Ma2	PHYB	PHYC-2	ghd7-1	dw1	dw2
PI533957	MN 707 (preconverted)	SC325	USA	Caudatum	Converted	SAP	NA	prr37-1	Ma2	PHYB	PHYC-2	ghd7-1	dw1	dw2
PI533961	Wit Lichtenburg DL/59/1530	SC121	S. Africa	Caudatum	Converted	SAP	NA	prr37-1	Ma2	PHYB	PHYC-2	Ghd7	Dw1	dw2
PI533962	Malwal Aweil	SC60	Sudan	Caudatum	Converted	SAP	NA	prr37-1	Ma2	PHYB	PHYC-2	ghd7-2	dw1	dw2
PI533964	Safara Kordafan	SC803	Sudan	Caudatum	Converted	SAP	NA	prr37-2	Ma2	PHYB	PHYC-2	Ghd7	dw1	dw2
PI533965	SAP-148	SC115	Uganda	Caudatum-Bicolor	Converted	SAP	NA	prr37-1	Tyr196Phe	PHYB	PHYC-2	Arg220Gln	dw1	dw2
PI533967	SB-283	SC805	Uganda	Caudatum	Converted	SAP	NA	prr37-2	Ma2	PHYB	PHYC-2	ghd7-2	dw1	§dw2
PI533970	2033Z-3	SC708	Uganda	Caudatum	Converted	SAP	NA	prr37-2	Ma2	PHYB	PHYC-1	Ghd7	Dw1	dw2
PI533972	Dobbs	SC964	Uganda	Caudatum	Converted	SAP	NA	prr37-1	Ma2	PHYB	PHYC-2	Ghd7	dw1	dw2
PI533976	Framiola DL/59/1539	SC655	S. Africa	Kafir-Caudatum	Converted	SAP	NA	prr37-2	Ma2	PHYB	Met437Thr	Ghd7	dw1	dw2
PI533979	Bulfontein White Kafir Corn DL/60/133	SC628	S. Africa	Kafir	Converted	SAP	NA	PRR37	Ma2	PHYB	PHYC-1	ghd7-1	dw1	Dw2
PI533980	SAP-275	SC572	China	Kafir-Caudatum	Converted	SAP/Lozano	14	prr37-2	Ma2	Leu132Phe	PHYC-1	ghd7-1	dw1	dw2
PI533985	Barking 119	SC701	Sudan	Caudatum	Converted	SAP	NA	prr37-2	Ma2	PHYB	PHYC-2	ghd7-2	dw1	dw2
PI533986	Huria White 621	SC334	Sudan	Caudatum	Converted	SAP	NA	prr37-2	Ma2	PHYB	PHYC-2	Ghd7	dw1	dw2
PI533987	Kireniga 317	SC562	Sudan	Caudatum	Converted	SAP	NA	prr37-2	Ma2	PHYB	PHYC-2	ghd7-1	dw1	dw2
PI533989	Nyithin	SC798	Sudan	Caudatum	Converted	SAP	NA	prr37-2	Ma2	PHYB	PHYC-2	Ghd7	§dw1	§dw2
PI533991	Sinidyil 177	SC748	Sudan	Guinea-Caudatum	Converted	SAP	NA	prr37-2	Ma2	PHYB	PHYC-2	Ghd7	dw1	dw2
PI533996	Hamaisi 38	SC502	Sudan	Durra-Caudatum	Converted	SAP	NA	prr37-1	Ma2	PHYB	PHYC-2	ghd7-1	dw1	dw2
PI533997	MN 1592 (preconverted)	SC465	Arabia	Guinea-Durra	Converted	SAP	NA	prr37-2	Ma2	PHYB	PHYC-2	ghd7-1	dw1	dw2
PI533998	Brawley	NA	NA	NA	NA	Lozano	22.377	prr37-2	Ma2	PHYB	PHYC-1	ghd7-1	dw1	dw2
PI534009	Yerra Jonna Goda	SC441	India	Durra	Converted	SAP	NA	prr37-1	Gly23Ala	PHYB	PHYC-2	ghd7-1	dw1	dw2
PI534021	Jola Nandyal	SC587	India	Durra	Converted	SAP	NA	prr37-2	Ma2	PHYB	PHYC-2	ghd7-1	dw1	dw2
PI534028	Jonar Tamargundi	SC473	India	Durra	Converted	SAP	NA	prr37-2	Ma2	PHYB	PHYC-2	ghd7-1	dw1	Dw2
PI534037	6428 Sian	SC305	Chad	Guinea-Caudatum	Converted	SAP	NA	prr37-1	Arg338Trp	PHYB	PHYC-1	ghd7-1	dw1	dw2
PI534046	420 Kalatilansa	SC679	Sudan	Guinea-Caudatum	Converted	SAP	NA	prr37-1	Ma2	PHYB	PHYC-2	Cys14ThrfsTer154	dw1	dw2
PI534047	450 Bori Light Brown	SC719	Sudan	Caudatum	Converted	SAP/Lozano	16	prr37-2	Ma2	PHYB	PHYC-2	Ghd7	dw1	Dw2
PI534053	T 28	SC564	Uganda	Caudatum	Converted	SAP	NA	prr37-1	Ma2	PHYB	PHYC-2	Ghd7	dw1	dw2
PI534054	194 Kano	SC671	Kenya	Kafir-Caudatum	Converted	SAP	NA	prr37-2	Ma2	PHYB	PHYC-1	Ghd7	dw1	dw2
PI534063	NA	SC553	Nigeria	Guinea-Caudatum	Converted	SAP	NA	prr37-2	Ma2	PHYB	PHYC-2	ghd7-1	dw1	dw2
PI534070	BE 25	SC279	Nigeria	Guinea	Converted	SAP	NA	prr37-2	Ma2	PHYB	PHYC-2	ghd7-1	dw1	dw2
PI534075	KA 24	SC348	Nigeria	Caudatum	Converted	SAP	NA	prr37-1	Ma2	PHYB	PHYC-2	ghd7-1	Dw1	dw2
PI534079	PL 47	SC413	Nigeria	Caudatum-Bicolor	Converted	SAP	NA	prr37-1	Ma2	PHYB	PHYC-2	ghd7-1	Dw1	dw2
PI534088	ZA 6	SC382	Nigeria	Caudatum	Converted	SAP	NA	prr37-1	Ma2	phyb-2	PHYC-2	ghd7-1	dw1	dw2
PI534092	ZA 71	SC569	Nigeria	Caudatum	Converted	SAP	NA	prr37-1	Ma2	PHYB	PHYC-2	ghd7-1	dw1	Dw2
PI534096	SO 85	SC605	Kenya	Guinea	Converted	SAP	NA	prr37-2	Ma2	PHYB	PHYC-1	ghd7-2	dw1	dw2
PI534097	HC 6028	SC625	Japan	Kafir	Converted	SAP	NA	PRR37	Ma2	PHYB	PHYC-1	ghd7-1	dw1	Dw2
PI534099	A 84	SC704	Japan	Caudatum	Converted	SAP	NA	prr37-2	Ma2	PHYB	PHYC-2	Ghd7	dw1	dw2
PI534101	A-106	SC725	Japan	Caudatum	Converted	SAP	NA	prr37-2	Ma2	PHYB	Met437Thr	Ghd7	Dw1	dw2
PI534105	EC 21361 G30	SC637	Uganda	Kafir-Caudatum	Converted	SAP	NA	prr37-2	Ma2	PHYB	PHYC-2	Glu94SerfsTer77	dw1	dw2
PI534108	EC 21428 SB 63	SC645	Uganda	Kafir-Caudatum	Converted	SAP	NA	prr37-2	Ma2	PHYB	PHYC-2	Ghd7	Dw1	dw2
PI534112	EC 21463 STR 5/1	SC328	Uganda	Caudatum	Converted	SAP	NA	prr37-1	Ma2	PHYB	PHYC-2	Ghd7	dw1	dw2
PI534114	Accho Karuho	SC574	Pakistan	Caudatum	Converted	SAP	NA	prr37-2	Ma2	PHYB	PHYC-2	ghd7-1	dw1	dw2
PI534115	Akwu	SC984	Ethiopia	Caudatum	Converted	SAP	NA	prr37-1	Ma2	PHYB	PHYC-2	ghd7-2	dw1	dw2
PI534116	Mashica	SC987	Ethiopia	Durra-Bicolor	Converted	SAP	NA	prr37-1	Ma2	PHYB	PHYC-2	ghd7-1	dw1	dw2
PI534117	Mashica	SC991	Uganda	Bicolor	Converted	SAP	NA	prr37-1	Ma2	PHYB	PHYC-1	ghd7-1	dw1	dw2
PI534120	Sumac No. 2, Baijo, Shoa, Ethiopia	NA	Ethiopia	NA	NA	Lozano	14.8224	prr37-2	Ma2	PHYB	PHYC-2	ghd7-1	dw1	dw2
PI534123	No. 25 Gobo Kaichama Ethiopia	SC13	Ethiopia	Durra-Bicolor	Converted	SAP	NA	prr37-1	Ma2	PHYB	Ser49Tyr	ghd7-1	dw1	Ser160Cys
PI534124	No. 28 Lyle Marawa Ethiopia	SC15	Ethiopia	Guinea-Bicolor	Converted	SAP	NA	prr37-1	Ma2	PHYB	Ser49Tyr	ghd7-1	dw1	Ser160Cys
PI534127	No. 37 Ubi Abelti Ethiopia	SC21	Ethiopia	Kafir-Bicolor	Converted	SAP	NA	prr37-1	Ma2	§Glu295AlafsTer19	PHYC-2	ghd7-1	dw1	dw2
PI534128	No. 65 Amelsie Kimbolcha Ethiopia	SC23	Ethiopia	Durra	Converted	SAP	NA	prr37-1	Ma2	PHYB	PHYC-2	ghd7-1	dw1	dw2
PI534132	No. 59 Bekedjie Kembolcha Ethiopia	SC33	Ethiopia	Durra	Converted	SAP	NA	§Asp52MetfsTer75	Ma2	PHYB	PHYC-2	ghd7-1	dw1	§dw2
PI534133	No. 69 Mashela Tinguish Warakul Ethiopi	SC35	Ethiopia	Durra	Converted	SAP	NA	prr37-1	Ma2	PHYB	PHYC-2	ghd7-1	dw1	dw2
PI534135	No. 64 Netch Addesho Ethiopia	SC38	Ethiopia	Durra	Converted	SAP	NA	prr37-1	Ma2	PHYB	PHYC-2	ghd7-1	dw1	dw2
PI534137	Budy	SC51	Sudan	Caudatum	Converted	SAP	NA	prr37-1	Ma2	PHYB	PHYC-2	ghd7-1	dw1	Dw2
PI534138	Matchikah	NA	NA	Guinea-Caudatum	NA	SAP	NA	prr37-2	Ma2	PHYB	PHYC-2	ghd7-1	dw1	dw2
PI534139	Tuery 11	NA	NA	NA	NA	SAP	NA	prr37-1	Ma2	PHYB	PHYC-2	ghd7-1	dw1	dw2
PI534144	Kabutuwa	SC84	Uganda	Durra-Caudatum	Converted	SAP	NA	prr37-1	Ma2	PHYB	PHYC-2	ghd7-1	§dw1	dw2
PI534145	No. 902 Sorghum arundi	SC91	Zimbabwe	NA	Converted	SAP	NA	prr37-2	Ma2	PHYB	PHYC-2	ghd7-1	dw1	dw2
PI534148	R1_21	SC135	Ethiopia	Durra-Bicolor	Converted	SAP	NA	prr37-1	Ma2	PHYB	PHYC-2	ghd7-1	dw1	dw2
PI534155	R3_80	SC155	Ethiopia	Durra-Bicolor	Converted	SAP	NA	prr37-1	Ma2	PHYB	PHYC-2	ghd7-1	dw1	dw2
PI534157	R4_B1	SC170	Ethiopia	Caudatum	Converted	SAP	NA	prr37-2	Ma2	PHYB	PHYC-2	Ghd7	dw1	dw2
PI534163	Rexx	SC599	USA	Caudatum	Converted	SAP	NA	prr37-1	Ma2	PHYB	PHYC-2	Ghd7	dw1	dw2
PI534165	Kalati Consa	NA	Sudan	NA	NA	Lozano	16.7623	prr37-1	Ma2	PHYB	PHYC-2	NA	dw1	dw2
PI534167	F.R. Miller	SC998	Unknown	Durra-Bicolor	Converted	SAP	NA	prr37-1	Ma2	PHYB	PHYC-1	ghd7-1	dw1	dw2
PI535783	N98	NA	NA	NA	NA	Lozano	10.3689	PRR37	Ma2	PHYB	PHYC-1	NA	Dw1	Dw2
PI535785	N100	NA	NA	NA	NA	Lozano	25.8743	prr37-2	Ma2	PHYB	PHYC-1	ghd7-1	Dw1	Dw2
PI535792	N107	NA	NA	NA	NA	Lozano	30.7104	§Asn184Lys	Ma2	PHYB	§PHYC-2	§ghd7-1	dw1	§dw2
PI535793	N108	NA	NA	NA	NA	Lozano	11.5301	prr37-3	Ma2	PHYB	PHYC-1	ghd7-1	Dw1	Dw2
PI535794	N109	NA	NA	NA	NA	Lozano	22.0082	prr37-3	Ma2	PHYB	PHYC-1	ghd7-1	Dw1	Dw2
PI535795	N110	NA	NA	NA	NA	Lozano	20.6011	PRR37	Ma2	PHYB	PHYC-1	ghd7-1	Dw1	Dw2
PI535796	N111	NA	NA	NA	NA	Lozano	25.1366	PRR37	Ma2	PHYB	PHYC-1	ghd7-1	Dw1	Dw2
PI535995	C120	NA	Cameroon	Wild	NA	Lozano	79.64	NA	Ma2	PHYB	PHYC-1	NA	Dw1	NA
PI540518	SEGAOLANE	NA	Botswana	NA	NA	Lozano	18.6202	prr37-2	Ma2	PHYB	PHYC-1	ghd7-1	Dw1	Dw2
PI540816	Tx2882	NA	NA	NA	Bred	SAP	NA	Gly177ArgfsTer4	Ma2	PHYB	PHYC-1	ghd7-1	dw1	Dw2
PI542406	R LINE AR2002	NA	NA	NA	Bred	SAP	NA	PRR37	Ma2	PHYB	Met437Thr	Ghd7	Dw1	Dw2
PI542718	SAN CHI SAN	NA	NA	Bicolor	NA	SAP	NA	PRR37	Ma2	Arg337Gln	PHYC-2	ghd7-1	Dw1	Dw2
PI548797	Tx2891	NA	NA	NA	Bred	SAP	NA	prr37-2	Ma2	Leu132Phe	PHYC-1	Ghd7	Dw1	Dw2
PI550604	ZERNOGRAPSKOE 100	NA	Former Soviet Union	Caudatum	NA	Lozano	20.7787	prr37-1	Ma2	PHYB	PHYC-1	Ghd7	dw1	Dw2
PI552851	7035S	NA	NA	NA	NA	Lozano	15.041	PRR37	Ma2	PHYB	PHYC-2	NA	Dw1	Dw2
PI552856	A/BTx626	NA	NA	NA	Bred	SAP	NA	prr37-3	Ma2	PHYB	PHYC-1	ghd7-1	dw1	Dw2
PI552861	A/BTx631	NA	NA	NA	Bred	SAP	NA	prr37-3	Ma2	PHYB	PHYC-1	ghd7-1	dw1	Dw2
PI561071	RTx436	NA	NA	NA	Bred	SAP	NA	prr37-2	Ma2	PHYB	PHYC-1	ghd7-1	dw1	Dw2
PI561072	A/BTxARG-1	NA	NA	NA	Bred	SAP/Lozano	9	prr37-3	Ma2	PHYB	PHYC-1	ghd7-1	dw1	Dw2
PI561073	A/BTx635	NA	NA	NA	Bred	SAP	NA	prr37-3	Gly23Ala	PHYB	PHYC-1	ghd7-2	Dw1	Dw2
PI561472	SURENO	NA	NA	NA	Bred	SAP	NA	prr37-3	Ma2	PHYB	PHYC-1	Ghd7	Dw1	Dw2
PI562715	'KAURA'	NA	Nigeria	NA	NA	Lozano	7.92911	NA	Ma2	PHYB	PHYC-2	NA	Dw1	Dw2
PI562717	PERENNIAL SWEET SUDAN	NA	United States	Bicolor	NA	Lozano	22.0082	Cys90Ter	Ma2	PHYB	PHYC-1	Ghd7	Dw1	Dw2
PI562730	GRAIN GRASS 3A	NA	United States	Bicolor	NA	SAP/Lozano	11	Gln494Ter	Ma2	PHYB	Met437Thr	Ghd7	Dw1	Dw2
PI562732	'LGV 88-1 (DWARF)'	NA	Mexico	Durra-caudatum	NA	Lozano	20.8197	PRR37	Ma2	PHYB	PHYC-2	ghd7-1	Dw1	Dw2
PI562781	IS 3869	NA	Mali	Guinea	NA	Lozano	21.1202	PRR37	Ma2	PHYB	PHYC-2	Ghd7	Dw1	Dw2
PI562897	FARAKO-BA	NA	Burkina Faso	Guinea	NA	Lozano	10.4098	PRR37	Ma2	Pro346Leu	PHYC-2	Ghd7	Dw1	Dw2
PI562963	'BUZARI'	NA	Nigeria	Caudatum	NA	Lozano	16.4766	PRR37	Ma2	PHYB	PHYC-2	NA	Dw1	Dw2
PI562970	'FARAFARA'	NA	Nigeria	Guinea	NA	Lozano	17.5956	PRR37	Ma2	PHYB	PHYC-2	Ghd7	Dw1	Dw2
PI562971	'FARAFARA'	NA	Nigeria	Guinea	NA	Lozano	11.2432	PRR37	Ma2	PHYB	PHYC-2	Ghd7	Dw1	Dw2
PI562981	'EKA OR OKA BABA'	NA	Nigeria	Guinea	NA	Lozano	17.8825	PRR37	Ma2	PHYB	PHYC-2	Ghd7	Dw1	Dw2
PI562982	'EKA OR OKA BABA'	NA	Nigeria	Guinea	NA	Lozano	20.9153	PRR37	Ma2	PHYB	PHYC-2	Ghd7	Dw1	Dw2
PI562990	'MURBAN GANGAU'	NA	Nigeria	Guinea	NA	Lozano	17.2541	PRR37	Ma2	PHYB	PHYC-2	Ghd7	Dw1	Dw2
PI562991	'GIWA'	NA	Nigeria	Guinea	NA	Lozano	13.9208	PRR37	Ma2	PHYB	PHYC-2	NA	Dw1	Dw2
PI562997	'EKPAN DZUNGI'	NA	Nigeria	Guinea-caudatum	NA	Lozano	28.429	PRR37	Ma2	PHYB	PHYC-2	Ghd7	Dw1	Dw2
PI562998	'MASUNGI'	NA	Nigeria	Guinea	NA	Lozano	18.4153	PRR37	Ma2	PHYB	PHYC-2	Ghd7	Dw1	Dw2
PI563002	'EKPAN DZURUGI'	NA	Nigeria	Guinea	NA	Lozano	14.6448	PRR37	Ma2	PHYB	PHYC-2	NA	Dw1	Dw2
PI563006	'GAGAYA'	NA	Nigeria	Guinea	NA	Lozano	25.9655	PRR37	Ma2	PHYB	PHYC-2	Ghd7	Dw1	Dw2
PI563009	IS 7739	NA	Nigeria	Guinea-caudatum	NA	Lozano	20.5328	PRR37	Ma2	PHYB	PHYC-2	Ghd7	Dw1	Dw2
PI563020	'OKA FUNFUN'	NA	Nigeria	Guinea	NA	Lozano	16.0792	PRR37	Ma2	PHYB	PHYC-2	Ghd7	Dw1	Dw2
PI563021	'TAPASOHIRA'	NA	Nigeria	Guinea	NA	Lozano	21.6667	PRR37	Ma2	PHYB	PHYC-2	Ghd7	Dw1	Dw2
PI563022	'ESSTENE'	NA	Nigeria	Guinea	NA	Lozano	20.724	PRR37	Ma2	PHYB	PHYC-2	Ghd7	Dw1	Dw2
PI563023	'GIWA KANBA FARIN KONA'	NA	Nigeria	Guinea	NA	Lozano	5.87287	NA	Ma2	PHYB	PHYC-1	NA	Dw1	Dw2
PI563032	'COLLIER 706C'	NA	Japan	Bicolor	NA	Lozano	23.2104	Ser210Cys	Ma2	PHYB	PHYC-1	ghd7-1	Dw1	Dw2
PI563196	IS 9128	NA	Kenya	Guinea-caudatum	NA	Lozano	19.8087	PRR37	Ma2	PHYB	PHYC-2	NA	Dw1	Dw2
PI563355	BOLOUNGOU	NA	Burkina Faso	Guinea-caudatum	NA	Lozano	17.6639	PRR37	Ma2	PHYB	PHYC-2	Ghd7	Dw1	Dw2
PI563509	IS 12685	NA	Ethiopia	Durra	NA	Lozano	18.8145	PRR37	Ma2	PHYB	PHYC-2	Ghd7	Dw1	Dw2
PI563516	IS 12381	NA	Mali	Complex	NA	Lozano	20.8803	prr37-3	Ma2	PHYB	PHYC-1	ghd7-1	Dw1	Dw2
PI564163	BTx623	NA	United States	Complex	Bred	SAP/Lozano	21.2568	prr37-3	Ma2	PHYB	PHYC-1	ghd7-1	dw1	Dw2
PI564164	RTx433	NA	NA	NA	Bred	SAP	NA	prr37-1	Ma2	PHYB	PHYC-1	ghd7-1	dw1	Dw2
PI564165	RTx434	NA	NA	NA	Bred	SAP	NA	prr37-1	Ma2	PHYB	PHYC-1	ghd7-1	dw1	Dw2
PI565121	MACIA	NA	NA	NA	NA	SAP	NA	prr37-1	Ma2	PHYB	PHYC-2	Ghd7	Dw1	dw2
PI566819	DELLA	NA	NA	NA	NA	SAP	NA	Ser443Ter	Ma2	PHYB	PHYC-1	ghd7-1	Dw1	Dw2
PI570073	IS 22851	NA	NA	Guinea-caudatum	NA	Lozano	17.1311	PRR37	Ma2	PHYB	PHYC-2	Ghd7	Dw1	Dw2
PI570074	IS 22852	NA	NA	Guinea-caudatum	NA	Lozano	19.7951	PRR37	Ma2	PHYB	PHYC-2	Ghd7	Dw1	Dw2
PI570076	IS 22854	NA	NA	Guinea	NA	Lozano	22.6913	PRR37	Ma2	PHYB	PHYC-2	Ghd7	Dw1	Dw2
PI570085	IS 22863	NA	NA	Guinea-caudatum	NA	Lozano	23.1148	PRR37	Tyr196Phe	PHYB	PHYC-2	Ghd7	Dw1	Dw2
PI570087	IS 22865	NA	NA	Guinea-caudatum	NA	Lozano	15.3825	PRR37	Ma2	PHYB	PHYC-2	NA	Dw1	Dw2
PI570090	IS 22868	NA	NA	Guinea-caudatum	NA	Lozano	18.7022	PRR37	Ma2	PHYB	PHYC-2	Ghd7	Dw1	Dw2
PI570091	IS 22869	NA	NA	Guinea-caudatum	NA	Lozano	16.8852	PRR37	Tyr196Phe	PHYB	PHYC-2	Ghd7	Dw1	Dw2
PI570096	IS 22874	NA	NA	Guinea-caudatum	NA	Lozano	16.5301	PRR37	Ma2	PHYB	PHYC-2	Ghd7	Dw1	Dw2
PI570106	IS 22884	NA	NA	Guinea-caudatum	NA	Lozano	22.377	PRR37	Ma2	PHYB	PHYC-2	Ghd7	Dw1	Dw2
PI570110	IS 22888	NA	NA	Guinea-caudatum	NA	Lozano	22.1175	PRR37	Ma2	PHYB	PHYC-2	NA	Dw1	Dw2
PI570114	IS 22892	NA	NA	Guinea	NA	Lozano	24.9317	PRR37	Ma2	PHYB	PHYC-2	Ghd7	Dw1	Dw2
PI570145	IS 22923	NA	NA	Guinea-caudatum	NA	Lozano	16.2432	PRR37	Ma2	PHYB	PHYC-2	Ghd7	Dw1	Dw2
PI570371	IS 25045	NA	NA	Guinea-caudatum	NA	Lozano	18.1284	PRR37	Ma2	PHYB	PHYC-2	Ghd7	Dw1	Dw2
PI570393	IS 26849	NA	Sudan	Caudatum	NA	Lozano	20.5191	PRR37	Ma2	PHYB	PHYC-2	Ghd7	Dw1	Dw2
PI570400	LABALWA	NA	NA	Guinea-caudatum	NA	Lozano	24.6858	PRR37	Tyr196Phe	PHYB	PHYC-2	Ghd7	Dw1	Dw2
PI570712	El Safra	NA	Sudan	Caudatum	NA	Lozano	6.68082	NA	Ma2	PHYB	PHYC-1	Ghd7	Dw1	Dw2
PI570813	Dwarf Shallu	NA	Sudan	Durra	NA	Lozano	8.22035	NA	Ma2	PHYB	§PHYC-2	NA	§dw1	Dw2
PI570916	Makai	NA	Sudan	Caudatum	NA	Lozano	12.161	PRR37	Ma2	PHYB	PHYC-1	NA	Dw1	Dw2
PI570928	Birgalli Ahmar	NA	Sudan	Caudatum	NA	Lozano	7.56867	PRR37	Ma2	PHYB	PHYC-1	NA	Dw1	Dw2
PI570969	Feterita Shendi 2	NA	Sudan	Caudatum	NA	Lozano	13.6233	PRR37	Ma2	PHYB	PHYC-1	NA	Dw1	Dw2
PI571001	Tabrere	NA	Sudan	Caudatum	NA	Lozano	14.2516	PRR37	Ma2	PHYB	PHYC-2	Ghd7	Dw1	Dw2
PI571020	Feterita Abu Direiera	NA	Sudan	Durra	NA	Lozano	8.864	NA	Ma2	PHYB	PHYC-1	ghd7-1	Dw1	Dw2
PI571022	Colum 2	NA	Sudan	Caudatum	NA	Lozano	18.1507	PRR37	Ma2	PHYB	PHYC-2	Ghd7	Dw1	Dw2
PI571077	Early Hegari	NA	Sudan	Caudatum	NA	Lozano	15.8863	NA	Ma2	PHYB	NA	NA	NA	NA
PI573193	A/7	NA	NA	Caudatum	NA	Lozano	19.3852	PRR37	Ma2	PHYB	PHYC-2	Ghd7	Dw1	Dw2
PI576130	ICSV 745	NA	NA	NA	NA	SAP	NA	Gly177ArgfsTer4	Ma2	PHYB	PHYC-1	Glu94SerfsTer77	Dw1	Dw2
PI576332	SAP-287	SC609	China	Bicolor	Converted	SAP	NA	PRR37	Ma2	PHYB	PHYC-1	ghd7-1	dw1	Dw2
PI576333	SAP-306	SC659	USA	Guinea-Kafir	Converted	SAP	NA	prr37-3	Ma2	PHYB	PHYC-1	ghd7-1	dw1	Dw2
PI576337	SAP-280	SC598	Uganda	Verticilliflorum	Converted	SAP	NA	prr37-2 & §Ter292GlnextTer50	Ma2	PHYB	PHYC-1	ghd7-1	dw1	Dw2
PI576339	SAP-312	SC673	Zimbabwe	Kafir-Caudatum	Converted	SAP	NA	prr37-2	Ma2	PHYB	PHYC-2	ghd7-1	Dw1	dw2
PI576340	Nkuli Swaziland	SC650	S. Africa	Kafir-Caudatum	Converted	SAP	NA	prr37-2	Ma2	PHYB	PHYC-1	ghd7-1	Dw1	dw2
PI576345	SAP-294	SC627	S. Africa	Kafir	Converted	SAP	NA	prr37-2	Ma2	PHYB	PHYC-1	ghd7-1	dw1	Dw2
PI576347	SAP-342	SC941	USA	Bicolor	Converted	SAP	NA	prr37-1	Ma2	PHYB	PHYC-1	§ghd7-1 & §Cys6Tyr	Dw1	Dw2
PI576348	SAP-341	SC937	USA	Bicolor	Converted	SAP	NA	Ile126Lys	Ma2	PHYB	Met437Thr	§ghd7-1 & §Cys6Tyr	§dw1	Dw2
PI576349	SAP-343	SC942	USA	Bicolor	Converted	SAP	NA	Ile126Lys & Gly177ArgfsTer4	Ma2	PHYB	Met437Thr	ghd7-1	dw1	Dw2
PI576350	SAP-417	SC755	USA	Kafir-Caudatum	Converted	SAP	NA	§Asp52MetfsTer75 & §Asn184Lys	Ma2	PHYB	§PHYC-2	Ghd7	§dw1	dw2
PI576352	Marupantse	SC757	Botswana	Kafir-Caudatum	Converted	SAP	NA	prr37-2	Ma2	PHYB	PHYC-1	ghd7-1	dw1	dw2
PI576359	Butivori	SC910	India	Guinea-Durra	Converted	SAP	NA	prr37-2	Ma2	PHYB	PHYC-2	ghd7-1	dw1	dw2
PI576364	Chari Uri	SC782	India	Caudatum	Converted	SAP	NA	prr37-2	Ma2	PHYB	PHYC-1	ghd7-1	dw1	dw2
PI576366	Jowar Red Jankinagar	SC624	India	Durra-Bicolor	Converted	SAP	NA	prr37-2	Ma2	PHYB	PHYC-2	Ghd7	dw1	Dw2
PI576373	SAP-325	SC749	Japan	Caudatum-Bicolor	Converted	SAP	NA	prr37-2	Ma2	PHYB	PHYC-1	ghd7-1	dw1	dw2
PI576375	SAP-124	SC1014	Ethiopia	Durra-Bicolor	Converted	SAP	NA	prr37-1	Ma2	PHYB	PHYC-2	ghd7-1	§Gln398His	dw2
PI576376	SAP-125	SC1017	Ethiopia	Durra-Bicolor	Converted	SAP	NA	prr37-1	Ma2	PHYB	PHYC-2	ghd7-1	dw1	dw2
PI576380	Mashica	SC982	Ethiopia	Caudatum	Converted	SAP	NA	prr37-1	Ma2	PHYB	PHYC-2	Ghd7	Dw1	dw2
PI576381	Mashica	SC1038	Ethiopia	Durra-Bicolor	Converted	SAP	NA	prr37-1	Ma2	PHYB	PHYC-2	ghd7-1	dw1	dw2
PI576385	SAP-135	SC1070	Nigeria	NA	Converted	SAP	NA	prr37-1	Ma2	PHYB	PHYC-1	ghd7-1	dw1	dw2
PI576386	SAP-347	SC970	Uganda	NA	Converted	SAP	NA	prr37-1	Ma2	PHYB	PHYC-2	ghd7-1	Dw1	dw2
PI576387	Awanlek	SC1056	Sudan	NA	Converted	SAP	NA	prr37-1	Ma2	PHYB	PHYC-2	Ghd7	dw1	dw2
PI576390	Kharuth Waragel	SC192	India	Durra	Converted	SAP	NA	prr37-1	Ma2	PHYB	phyC-1	ghd7-1	Dw1	dw2
PI576391	K.1 Irungu cholam	SC213	India	Bicolor	Converted	SAP	NA	prr37-1	Gly23Ala	PHYB	PHYC-2	ghd7-1	Dw1	dw2
PI576393	MN 708 (preconverted)	SC42	Ethiopia	Caudatum	Converted	SAP	NA	prr37-1	Ma2	PHYB	PHYC-1	ghd7-1	dw1	dw2
PI576394	Lambas	SC734	Sudan	Caudatum	Converted	SAP	NA	prr37-1	Ma2	PHYB	PHYC-1	ghd7-1	dw1	Dw2
PI576396	SAP-225	SC324	Uganda	Caudatum	Converted	SAP	NA	prr37-1	Ma2	PHYB	PHYC-2	ghd7-1	Dw1	Glu183AspfsTer27
PI576399	SAP-224/IS 3515C	SC323	Sudan	Caudatum	Converted	SAP/Lozano	20.5328	prr37-2	Ma2	PHYB	PHYC-2	ghd7-1	Dw1	dw2
PI576401	Mehra Sonthia	SC1085	India	Durra	Converted	SAP	NA	prr37-1	Ma2	PHYB	PHYC-2	Ghd7	Dw1	dw2
PI576418	SAP-147	SC1124	Nigeria	Guinea	Converted	SAP	NA	prr37-1	Ma2	PHYB	PHYC-1	ghd7-1	dw1	dw2
PI576422	SAP-141	SC1080	S. Africa	Kafir	Converted	SAP	NA	prr37-1	Ma2	PHYB	PHYC-1	ghd7-1	dw1	dw2
PI576425	SAP-150	SC1155	Ethiopia	Durra-Bicolor	Converted	SAP	NA	prr37-1	Ma2	PHYB	PHYC-2	ghd7-1	dw1	dw2
PI576426	SAP-128	SC1033	Ethiopia	Durra-Bicolor	Converted	SAP	NA	prr37-1	Ma2	PHYB	PHYC-2	ghd7-1	dw1	dw2
PI576428	Mashica	SC979	Ethiopia	Caudatum	Converted	SAP	NA	prr37-1	Ma2	PHYB	PHYC-2	Ghd7	dw1	dw2
PI576434	Ex-Mubi	SC1103	Nigeria	Kafir-Bicolor	Converted	SAP	NA	prr37-1	Ma2	PHYB	PHYC-2	ghd7-1	dw1	dw2
PI576435	Lula	SC1104	Uganda	Kafir-Bicolor	Converted	SAP	NA	PRR37	Ma2	PHYB	PHYC-2	Ghd7	Dw1	Dw2
PI576437	SAP-155	SC1203	Brazil	NA	Converted	SAP	NA	prr37-1	Ma2	PHYB	PHYC-1	Cys14ThrfsTer154	Dw1	dw2
PI583832	TOP 76-6	NA	NA	NA	NA	Lozano	14.6038	PRR37	Ma2	PHYB	PHYC-2	Ghd7	Dw1	Dw2
PI585291	Tx2903	NA	NA	NA	Bred	SAP	NA	prr37-1	Ma2	PHYB	PHYC-1	ghd7-1	dw1	Dw2
PI585295	Tx2907	NA	NA	NA	Bred	SAP	NA	prr37-3	Ma2	§Glu295AlafsTer16 or §Glu295GlyfsTer25	PHYC-2	Ghd7	dw1	Dw2
PI585406	IS 24800	NA	Nigeria	Guinea	NA	Lozano	20.3279	PRR37	Ma2	PHYB	PHYC-2	Ghd7	Dw1	Dw2
PI585448	IS 25050	NA	Ghana	Guinea	NA	Lozano	21.2022	PRR37	Ma2	§Asp308Gly	PHYC-2	Ghd7	Dw1	Dw2
PI585452	IS 25059	NA	Ghana	Guinea	NA	Lozano	18.5109	PRR37	Ma2	PHYB	PHYC-2	NA	Dw1	Dw2
PI585454	IS 25061	NA	Ghana	Guinea	NA	Lozano	20.2869	PRR37	Ma2	PHYB	PHYC-2	Ghd7	Dw1	Dw2
PI585461	IS 25086	NA	Ghana	Guinea	NA	Lozano	20.4781	PRR37	Ma2	Asp308Gly	PHYC-2	Ghd7	Dw1	Dw2
PI585467	IS 25108	NA	Ghana	Guinea	NA	Lozano	23.6202	PRR37	Ma2	PHYB	PHYC-2	Ghd7	Dw1	Dw2
PI585577	IS 25514	NA	Burundi	Durra-caudatum	NA	Lozano	26.4754	PRR37	Ma2	PHYB	PHYC-2	Ghd7	Dw1	Dw2
PI585608	GIKONDO	NA	Rwanda	Caudatum	NA	Lozano	19.6448	PRR37	Ma2	PHYB	PHYC-2	Ghd7	Dw1	Dw2
PI585749	GADIABA DIE	NA	Mali	Durra	NA	Lozano	21.5154	PRR37	Ma2	PHYB	Gln274Glu	Ghd7	Dw1	Dw2
PI585961	IS 26386	NA	Togo	Guinea	NA	Lozano	24.0574	PRR37	Ma2	PHYB	PHYC-2	Ghd7	Dw1	Dw2
PI585966	DJOFELA	NA	Togo	Guinea	NA	Lozano	12.582	PRR37	Ma2	PHYB	PHYC-2	Ghd7	Dw1	Dw2
PI586430	SEREKETEH	NA	Sierra Leone	Margaritiferum	NA	Lozano	18.1103	PRR37	Leu112Ile	PHYB	Thr371Ile & Gly981Asp	NA	Dw1	Dw2
PI586541	TRACY	NA	Australia	Caudatum-bicolor	NA	Lozano	12.2951	Ser443Ter	Ma2	PHYB	PHYC-1	ghd7-1	Dw1	Dw2
PI586792	Tarbroro White	NA	Sudan	Caudatum	NA	Lozano	10.6723	PRR37	Ma2	PHYB	PHYC-2	NA	Dw1	Dw2
PI593916	B3SC599-6-9188	NA	NA	NA	NA	Lozano	22.0492	prr37-2	Ma2	PHYB	PHYC-2	Ghd7	dw1	Dw2
PI595699	SAP-340	SC929	India	Durra	Converted	SAP	NA	prr37-1	Ma2	PHYB	PHYC-2	ghd7-1	dw1	dw2
PI595702	SAP-311	SC672	Zimbabwe	Kafir-Caudatum	Converted	SAP	NA	prr37-1	Ma2	PHYB	PHYC-1	ghd7-1	Dw1	dw2
PI595714	SAP-139	SC1079	Sudan	Caudatum	Converted	SAP	NA	prr37-1	Ma2	PHYB	PHYC-2	ghd7-2	dw1	dw2
PI595718	SAP-162	SC1246	Chad	Kafir-Caudatum	Converted	SAP	NA	prr37-1	Ma2	PHYB	PHYC-2	Ghd7	dw1	dw2
PI595720	SAP-149	SC1154	Ethiopia	Durra-Bicolor	Converted	SAP	NA	prr37-1	Ma2	PHYB	PHYC-2	ghd7-1	dw1	dw2
PI595739	SAP-131	SC1055	Sudan	Caudatum	Converted	SAP	NA	prr37-2	Ma2	PHYB	PHYC-2	ghd7-2	Dw1	dw2
PI595740	SAP-133	SC1057	Uganda	Caudatum	Converted	SAP	NA	PRR37	Ma2	PHYB	PHYC-1	Glu94SerfsTer77	dw1	Dw2
PI595741	SAP-134	SC1063	Senegal	Guinea	Converted	SAP	NA	prr37-2	Ma2	PHYB	PHYC-2	ghd7-1	dw1	dw2
PI595743	SAP-154	SC1201	?	Guinea-Caudatum	Converted	SAP	NA	prr37-2	Ma2	PHYB	PHYC-1	ghd7-1	dw1	dw2
PI595744	SAP-157	SC1211	Guatemala	Kafir-Caudatum	Converted	SAP	NA	prr37-2	Ma2	PHYB	PHYC-2	ghd7-1	Dw1	dw2
PI595745	SAP-159	NA	NA	NA	NA	SAP	NA	prr37-1	Ma2	PHYB	Met437Thr	ghd7-2	Dw1	dw2
PI597945	SAP-336	SC855	Egypt	Durra	Converted	SAP	NA	Gly209GlufsTer74	Ma2	PHYB	§PHYC-2	ghd7-1	dw1	Dw2
PI597946	SAP-286	SC606	Prob. China	Guinea-Bicolor	Converted	SAP	NA	NA	Ma2	Lys214Asn & Asp636Tyr	PHYC-1	ghd7-1	Dw1	dw2
PI597949	SAP-146	SC1108	India	Guinea	Converted	SAP	NA	prr37-1	Ma2	PHYB	PHYC-1	ghd7-1	dw1	dw2
PI597950	SAP-250	SC449	India	Guinea-Durra	Converted	SAP	NA	prr37-2	Ma2	PHYB	PHYC-1	ghd7-1	Dw1	dw2
PI597951	SAP-264	SC532	W. Volta	Guinea	Converted	SAP	NA	prr37-1	Ma2	phyb-2	PHYC-1	ghd7-1	Dw1	dw2
PI597952	SAP-323	SC738	Sudan	Caudatum	Converted	SAP	NA	§Asn184Lys	Ma2	PHYB	§PHYC-2	§ghd7-1	dw1	§dw2
PI597957	SAP-151	SC1158	Ethiopia	Durra-Bicolor	Converted	SAP	NA	prr37-2	Ma2	PHYB	PHYC-1	ghd7-1	dw1	dw2
PI597958	SAP-197	SC184	South Africa	Kafir-Caudatum	Converted	SAP	NA	prr37-2	Ma2	PHYB	PHYC-2	ghd7-1	dw1	dw2
PI597960	SAP-137	SC1076	Nigeria	Caudatum-Bicolor	Converted	SAP	NA	prr37-1	Ma2	PHYB	PHYC-1	ghd7-1	Dw1	dw2
PI597961	SAP-138	NA	NA	NA	NA	SAP	NA	prr37-1	Ma2	PHYB	PHYC-2	ghd7-2	Dw1	dw2
PI597964	SAP-166	SC1319	Ethiopia	Caudatum	Converted	SAP	NA	prr37-1	Ma2	PHYB	PHYC-2	Ghd7	Dw1	dw2
PI597965	SAP-395	SC1205	Senegal	Caudatum	Converted	SAP	NA	prr37-1	Ma2	PHYB	PHYC-2	Ghd7	Dw1	dw2
PI597966	SAP-158	SC1212	Venezuela	Caudatum	Converted	SAP	NA	prr37-1	Ma2	PHYB	PHYC-2	Ghd7	Dw1	dw2
PI597967	SAP-167	NA	NA	NA	NA	SAP	NA	prr37-1	Ma2	PHYB	PHYC-2	Ghd7	dw1	dw2
PI597968	SAP-168	SC1321	Sudan	Guinea-Caudatum	Converted	SAP	NA	PRR37	Ma2	PHYB	PHYC-2	ghd7-1	dw1	Dw2
PI597971	SAP-170	SC1328	Sudan	Caudatum	Converted	SAP	NA	prr37-1	Ma2	PHYB	Met437Thr	ghd7-1	Dw1	dw2
PI597972	SAP-398	SC1329	Sudan	Durra-Caudatum	Converted	SAP	NA	prr37-1	Ma2	PHYB	PHYC-1	ghd7-1	dw1	dw2
PI597973	SAP-171	SC1330	Sudan	Durra-Bicolor	Converted	SAP	NA	prr37-1	Ma2	PHYB	PHYC-2	ghd7-1	dw1	dw2
PI597976	SAP-172	SC1337	Mali	Guinea	Converted	SAP	NA	prr37-1	Ma2	PHYB	PHYC-2	ghd7-1	dw1	dw2
PI597980	SAP-173	SC1345	Mali	Caudatum	Converted	SAP	NA	prr37-1	Ma2	PHYB	PHYC-2	Ghd7	dw1	dw2
PI597982	SAP-175	SC1356	Sudan	Caudatum	Converted	SAP	NA	prr37-1	Ma2	Leu132Phe	PHYC-1	ghd7-1	Dw1	Dw2
PI598069	RTx2909	NA	NA	NA	Bred	SAP	NA	PRR37	ma2	PHYB	phyC-1	Ghd7	Dw1	Dw2
PI598070	RTx2910	NA	NA	NA	Bred	SAP	NA	PRR37	ma2	PHYB	phyC-1	Ghd7	§dw1	Dw2
PI601816	ICSV 400	NA	NA	NA	NA	SAP	NA	prr37-1	Ma2	PHYB	PHYC-2	Ghd7	Dw1	Dw2
PI607931	Tx2911	NA	NA	NA	Bred	SAP	NA	prr37-2	Ma2	PHYB	PHYC-1	ghd7-1	dw1	Dw2
PI609456	SAP-386	NA	NA	NA	NA	SAP	NA	PRR37	Ma2	PHYB	Gly981Asp	Ghd7	§Gln398His	Dw2
PI609612	HAMBA BIBA	NA	Mali	Bicolor (outlier)	NA	Lozano	21.3412	NA	Ma2	PHYB	PHYC-1	ghd7-1	Dw1	Dw2
PI613536	KS 115	NA	NA	NA	Bred	SAP	NA	prr37-1	Ma2	PHYB	PHYC-2	ghd7-1	Dw1	dw2
PI619807	IS 31047	NA	Uganda	NA	NA	Lozano	18.7022	PRR37	Ma2	PHYB	PHYC-2	Ghd7	Dw1	Dw2
PI619838	IS 31083	NA	Uganda	NA	NA	Lozano	27.377	PRR37	Ma2	PHYB	PHYC-2	Ghd7	Dw1	Dw2
PI620072	IS 31384	NA	Uganda	NA	NA	Lozano	18.8934	PRR37	Ma2	PHYB	PHYC-2	Ghd7	Dw1	Dw2
PI629034	RTx437	NA	NA	NA	Bred	SAP	NA	Gly177ArgfsTer4	Ma2	PHYB	PHYC-2	Ghd7	dw1	Dw2
PI629040	Tx2917	NA	NA	NA	Bred	SAP	NA	prr37-1	Ma2	PHYB	PHYC-1	ghd7-1	dw1	Dw2
PI629059	B.Tx2928	NA	NA	NA	Bred	SAP	NA	prr37-2	Ma2	PHYB	PHYC-1	ghd7-1	dw1	Dw2
PI641824	KANSAS ORANGE	NA	NA	NA	Bred	SAP/Lozano	20.3415	§Ter292GlnextTer50	Ma2	PHYB	PHYC-1	ghd7-1	Dw1	Dw2
PI641834	PLANTER	NA	NA	NA	NA	Lozano	21.2978	prr37-2	Ma2	PHYB	PHYC-1	ghd7-1	Dw1	Dw2
PI641836	ROX ORANGE	NA	NA	NA	Bred	SAP	NA	prr37-2	Ma2	PHYB	PHYC-1	ghd7-1	Dw1	Dw2
PI641849	WACONIA	NA	NA	NA	NA	SAP	NA	Arg187Cys	Ma2	PHYB	PHYC-1	ghd7-1	Dw1	Dw2
PI641874	DAY MILO	NA	NA	NA	Bred	SAP	NA	prr37-1	Ma2	PHYB	PHYC-2	ghd7-1	dw1	Dw2
PI642791	BTx640	NA	NA	NA	Bred	SAP	NA	prr37-2	Ma2	PHYB	Met437Thr	ghd7-1	dw1	Dw2
PI642793	BTx641	NA	NA	NA	Bred	SAP	NA	prr37-2	Ma2	PHYB	Met437Thr	ghd7-1	dw1	Dw2
PI642992	Standard Early Hegari	NA	NA	NA	Bred	SAP	NA	PRR37	Ma2	PHYB	PHYC-2	Ghd7	Dw1	Dw2
PI642998	Black Spanish Broomcorn	NA	NA	NA	NA	SAP	NA	Gln494Ter	Ma2	PHYB	Met437Thr	Ghd7	Dw1	Dw2
PI647743	Dawa U.A.R. busari	NA	Egypt	Durra	NA	Lozano	9.88732	PRR37	Ma2	PHYB	Gly162Arg & Glu922Asp	ghd7-1	Dw1	Dw2
PI647745	IS 6710	NA	Senegal	Durra	NA	Lozano	14.328	PRR37	Ma2	PHYB	Gly162Arg & Glu922Asp	NA	Dw1	Dw2
PI651102	IS 1201	NA	Africa	Kafir	NA	Lozano	9.19812	PRR37	Ma2	PHYB	PHYC-1	NA	Dw1	Dw2
PI651113	IS 7271	NA	Nigeria	Guinea	NA	Lozano	5.58702	PRR37	Ma2	PHYB	NA	Ghd7	Dw1	Dw2
PI651116	IS 7361	NA	Nigeria	Guinea	NA	Lozano	4.97941	NA	Ma2	PHYB	Glu922Asp	NA	Dw1	Dw2
PI651124	IS 7416	NA	Nigeria	Guinea	NA	Lozano	20.2293	PRR37	Ma2	PHYB	PHYC-2	NA	Dw1	Dw2
PI651131	IS 7633	NA	Nigeria	Guinea	NA	Lozano	10.3648	PRR37	Ma2	PHYB	PHYC-2	Ghd7	Dw1	Dw2
PI651141	Jana dawa	NA	Nigeria	Guinea	NA	Lozano	8.90714	PRR37	Ma2	PHYB	Gly162Arg	Ghd7	NA	Dw2
PI651167	IS 7273	NA	Nigeria	Guinea	NA	Lozano	9.52711	PRR37	Ma2	PHYB	PHYC-2	NA	Dw1	Dw2
PI651168	IS 7274	NA	Nigeria	Durra	NA	Lozano	14.4333	PRR37	Ma2	PHYB	PHYC-2	ghd7-1	Dw1	Dw2
PI651178	IS 7735	NA	Nigeria	Guinea	NA	Lozano	5.51543	NA	Ma2	PHYB	PHYC-1	Ghd7	Dw1	Dw2
PI651187	IS 6392	NA	India	Guinea	NA	Lozano	8.82117	PRR37	Ma2	PHYB	PHYC-2	NA	Dw1	Dw2
PI651492	COWLEY	NA	NA	NA	NA	SAP	NA	PRR37	Ma2	PHYB	PHYC-1	Ghd7	Dw1	Dw2
PI651493	RAMADA	NA	NA	NA	NA	Lozano	24.4536	PRR37	Ma2	PHYB	PHYC-2	Ghd7	Dw1	Dw2
PI651496	RIO	NA	NA	NA	NA	SAP	NA	prr37-2	Ma2	PHYB	PHYC-2	Ghd7	Dw1	Dw2
PI653616	WRAY	NA	NA	NA	NA	SAP/Lozano	13	prr37-2	Ma2	PHYB	§Gly162Arg	ghd7-1	Dw1	Dw2
PI653617	KELLER	NA	NA	NA	NA	SAP/Lozano	19.112	prr37-2 & Gly177ArgfsTer4	Ma2	PHYB	PHYC-1	Ghd7	Dw1	Dw2
PI655970	Standard Blackhull Kafir	NA	NA	NA	Bred	SAP	NA	prr37-2	Ma2	PHYB	PHYC-1	ghd7-1	Dw1	Dw2
PI655971	STANDARD WHITE MILO	NA	NA	NA	Bred	SAP	NA	prr37-1	Ma2	PHYB	PHYC-2	ghd7-1	dw1	dw2
PI655972	PINK KAFIR	NA	NA	NA	Bred	SAP	NA	prr37-2	Ma2	PHYB	PHYC-1	Ghd7	Dw1	Dw2
PI655973	SPUR FETERITA	NA	NA	NA	Bred	SAP	NA	Gly177ArgfsTer4	Ma2	PHYB	PHYC-2	ghd7-1	Dw1	Dw2
PI655974	TEXAS BLACKHULL KAFIR	NA	NA	NA	Bred	SAP	NA	prr37-3	Ma2	PHYB	PHYC-1	ghd7-1	Dw1	Dw2
PI655975	WHEATLAND	NA	NA	NA	Bred	SAP	NA	prr37-2	Ma2	PHYB	PHYC-1	ghd7-1	dw1	Dw2
PI655976	RED KAFIR	NA	NA	NA	Bred	SAP	NA	prr37-2	Ma2	PHYB	PHYC-1	ghd7-2	Dw1	Dw2
PI655977	TAM2566	NA	NA	NA	Bred	SAP	NA	prr37-1	Ma2	PHYB	PHYC-2	ghd7-1	dw1	dw2
PI655978	Tx2737	NA	NA	NA	Bred	SAP/Lozano	16.9945	prr37-3	Ma2	PHYB	PHYC-2	ghd7-1	dw1	Dw2
PI655979	Tx2741	NA	NA	NA	Bred	SAP	NA	prr37-1	Ma2	PHYB	PHYC-1	Ghd7	dw1	Dw2
PI655980	Tx2785	NA	NA	NA	Bred	SAP	NA	PRR37	Ma2	PHYB	PHYC-2	ghd7-1	Dw1	Dw2
PI655981	SAP-50	NA	Mali	NA	NA	SAP/Lozano	26.3251	PRR37	Ma2	PHYB	PHYC-2	Gln76Ter & ghd7-2	Dw1	Dw2
PI655982	SAP-380	NA	NA	NA	NA	SAP	NA	prr37-3	Ma2	PHYB	PHYC-1	ghd7-1	dw1	Dw2
PI655983	SUGAR DRIP	NA	NA	NA	Bred	SAP	NA	prr37-2	Ma2	PHYB	PHYC-1	ghd7-1	Dw1	Dw2
PI655984	CHILTEX	NA	NA	NA	Bred	SAP	NA	Gly177ArgfsTer4	Ma2	PHYB	PHYC-1	ghd7-1	Dw1	Dw2
PI655985	PLAINSMAN	NA	NA	NA	Bred	SAP	NA	prr37-2	Ma2	PHYB	PHYC-1	ghd7-1	dw1	Dw2
PI655986	CAPROCK	NA	NA	NA	Bred	SAP	NA	prr37-2	Ma2	PHYB	PHYC-1	ghd7-1	dw1	Dw2
PI655987	MARTIN	NA	NA	NA	Bred	SAP	NA	prr37-2	Ma2	PHYB	PHYC-1	ghd7-1	dw1	Dw2
PI655988	COMBINE KAFIR-60	NA	NA	NA	Bred	SAP	NA	prr37-3	Ma2	PHYB	PHYC-1	ghd7-1	dw1	Dw2
PI655989	REDBINE-60	NA	NA	NA	Bred	SAP	NA	prr37-2	Ma2	PHYB	PHYC-1	ghd7-1	dw1	Dw2
PI655990	COMBINE 7078	NA	NA	NA	Bred	SAP	NA	prr37-1	Ma2	PHYB	PHYC-1	ghd7-1	dw1	Dw2
PI655991	TX 378 (REDLAN) B LINE	NA	NA	NA	Bred	SAP	NA	prr37-2	Ma2	PHYB	PHYC-1	ghd7-1	dw1	Dw2
PI655992	TX 3197 (COMB KAFIR 60) B LINE	NA	NA	NA	Bred	SAP	NA	prr37-3	Ma2	PHYB	PHYC-1	ghd7-1	dw1	Dw2
PI655993	TX 399(DALHART RES WHTLND)B LN	NA	NA	NA	Bred	SAP	NA	prr37-2	Ma2	PHYB	PHYC-1	ghd7-1	dw1	Dw2
PI655994	WILEY	NA	NA	NA	Bred	SAP	NA	prr37-3	Ma2	PHYB	PHYC-2	ghd7-1	dw1	Dw2
PI655995	DEER	NA	NA	NA	NA	SAP	NA	Gln494Ter	Ma2	PHYB	Met437Thr	Ghd7	Dw1	Dw2
PI655996	RTx430	NA	NA	NA	Bred	SAP/Lozano	14	Gly177ArgfsTer4	Ma2	PHYB	PHYC-2	ghd7-1	dw1	Dw2
PI655997	R TX 431	NA	NA	NA	Bred	SAP	NA	prr37-1	Ma2	PHYB	PHYC-1	Ghd7	dw1	Dw2
PI655998	KS19	NA	NA	NA	Bred	SAP	NA	prr37-3	Ma2	PHYB	PHYC-1	ghd7-1	dw1	Dw2
PI655999	TX2784	NA	NA	NA	Bred	SAP	NA	Ile126Lys & Gly177ArgfsTer4	Ma2	PHYB	Met437Thr	ghd7-1	Dw1	Dw2
PI656000	RTx432	NA	NA	NA	Bred	SAP	NA	prr37-1	Ma2	PHYB	PHYC-2	Ghd7	dw1	dw2
PI656001	TX2783	NA	NA	NA	Bred	SAP	NA	prr37-2	Ma2	PHYB	PHYC-1	Ghd7	dw1	Dw2
PI656002	BOK11	NA	NA	NA	Bred	SAP/Lozano	14	prr37-2	Ma2	PHYB	PHYC-1	ghd7-1	dw1	Dw2
PI656003	B AZ9504	NA	NA	NA	Bred	SAP	NA	PRR37	Ma2	PHYB	PHYC-1	ghd7-1	Dw1	Dw2
PI656004	RTX435	NA	NA	NA	Bred	SAP	NA	prr37-3	Ma2	PHYB	PHYC-2	ghd7-1	dw1	Dw2
PI656005	01MN1589-B	NA	NA	NA	Bred	SAP	NA	prr37-3	Ma2	PHYB	PHYC-1	ghd7-1	dw1	Dw2
PI656006	88V1080	NA	NA	NA	NA	SAP	NA	prr37-2	Ma2	PHYB	PHYC-2	ghd7-1	dw1	Dw2
PI656007	R9188	NA	NA	NA	Bred	SAP	NA	prr37-2	Ma2	PHYB	PHYC-2	Ghd7	dw1	Dw2
PI656008	RCV	NA	NA	NA	NA	SAP	NA	prr37-3	Ma2	PHYB	PHYC-2	Ghd7	Dw1	Dw2
PI656009	RTAM428	NA	NA	NA	Bred	SAP	NA	prr37-1	Ma2	PHYB	PHYC-1	Ghd7	dw1	dw2
PI656010	RTx2536	NA	NA	NA	Bred	SAP	NA	Gly177ArgfsTer4	Ma2	PHYB	PHYC-2	ghd7-1	dw1	Dw2
PI656011	90EON328	NA	NA	NA	NA	SAP	NA	prr37-3	Ma2	PHYB	PHYC-1	ghd7-1	Dw1	Dw2
PI656012	90M	NA	NA	NA	Bred	SAP	NA	PRR37	Ma2	PHYB	PHYC-2	ghd7-1	dw1	dw2
PI656013	94Q63	NA	NA	NA	NA	SAP	NA	PRR37	Ma2	Arg337Gln	PHYC-2	ghd7-1	Dw1	Dw2
PI656014	Acme Broomcorn	NA	NA	NA	NA	SAP	NA	Gln494Ter	Ma2	PHYB	Met437Thr	Ghd7	Dw1	Dw2
PI656015	Ajabsido	NA	NA	NA	NA	SAP/Lozano	19.7678	Gly177ArgfsTer4	Ma2	PHYB	PHYC-2	ghd7-1	Dw1	Dw2
PI656016	B KS66	NA	NA	NA	Bred	SAP	NA	prr37-3	Ma2	PHYB	PHYC-2	ghd7-1	dw1	Dw2
PI656017	100M	NA	NA	NA	Bred	SAP	NA	PRR37	Ma2	PHYB	PHYC-2	ghd7-1	dw1	dw2
PI656018	BTx2752	NA	NA	NA	Bred	SAP	NA	prr37-2	Ma2	§Glu295AlafsTer16 or §Glu295GlyfsTer25	PHYC-1	ghd7-1	dw1	Dw2
PI656019	BTx3042	NA	NA	NA	Bred	SAP	NA	prr37-2	Ma2	PHYB	PHYC-1	ghd7-1	dw1	Dw2
PI656020	BTx406	NA	NA	NA	Bred	SAP	NA	prr37-1	Ma2	PHYB	PHYC-1	ghd7-1	dw1	dw2
PI656021	44M	NA	NA	NA	Bred	SAP	NA	prr37-1	ma2	phyb-1	PHYC-2	ghd7-1	dw1	dw2
PI656022	BTx615	NA	NA	NA	Bred	SAP	NA	prr37-3	Ma2	PHYB	PHYC-1	ghd7-1	dw1	Dw2
PI656023	Segaolane	NA	NA	NA	NA	SAP	NA	prr37-2	Ma2	PHYB	PHYC-1	ghd7-1	Dw1	Dw2
PI656024	SEPON82	NA	NA	NA	NA	SAP	NA	prr37-1	Ma2	PHYB	PHYC-2	Ghd7	Dw1	Dw2
PI656025	Shan Qui Red	NA	NA	Bicolor	NA	SAP	NA	PRR37	Ma2	Arg337Gln	PHYC-2	ghd7-1	Dw1	Dw2
PI656026	SOBERANO	NA	NA	NA	Bred	SAP/Lozano	17.8005	prr37-1	Ma2	PHYB	PHYC-2	ghd7-2	Dw1	dw2
PI656027	SRN39	NA	NA	NA	NA	SAP	NA	prr37-3	Ma2	PHYB	Met437Thr	ghd7-2	Dw1	Dw2
PI656028	Town	NA	NA	NA	Bred	SAP	NA	prr37-2	Ma2	PHYB	PHYC-1	ghd7-1	Dw1	Dw2
PI656029	BTx642	NA	NA	NA	Bred	SAP	NA	prr37-1	Ma2	PHYB	PHYC-2	ghd7-1	dw1	dw2
PI656031	CE151-262-A1	NA	NA	NA	NA	SAP	NA	prr37-2	Ma2	PHYB	PHYC-2	Ghd7	Dw1	Dw2
PI656032	CE260-12-1-1	NA	NA	NA	NA	SAP	NA	PRR37	Ma2	PHYB	PHYC-1	ghd7-1	Dw1	Dw2
PI656033	60M	NA	NA	NA	Bred	SAP	NA	PRR37	ma2	PHYB	PHYC-2	ghd7-1	dw1	Glu183AspfsTer27
PI656034	Dorado	NA	NA	NA	Bred	SAP	NA	prr37-1	Ma2	PHYB	PHYC-2	Ghd7	Dw1	dw2
PI656035	El Mota	NA	NA	NA	NA	SAP/Lozano	17.9508	Val106Asp & Ile126Lys	Ma2	PHYB	PHYC-2	Ghd7	Dw1	Dw2
PI656036	ICSV 1089BF	NA	NA	NA	NA	SAP	NA	prr37-3	Ma2	PHYB	PHYC-1	§ghd7-1	§dw1	Dw2
PI656037	ICSV 401	NA	NA	NA	NA	SAP	NA	prr37-1	Ma2	PHYB	PHYC-2	Ghd7	Dw1	Dw2
PI656038	IS 8525(J)	NA	NA	NA	NA	SAP	NA	Ser443Ter	Ma2	PHYB	PHYC-1	ghd7-1	§dw1	Dw2
PI656039	JOCORO	NA	NA	NA	NA	SAP	NA	prr37-3	Ma2	PHYB	PHYC-2	Ghd7	Dw1	Dw2
PI656040	K886	NA	NA	NA	Bred	SAP	NA	prr37-3	Ma2	PHYB	PHYC-1	Arg220GlyfsTer2	Dw1	Dw2
PI656041	80M	NA	NA	NA	Bred	SAP	NA	PRR37	ma2	PHYB	PHYC-2	ghd7-1	dw1	dw2
PI656042	NSA440 - KARPER	NA	NA	NA	NA	SAP	NA	PRR37	Ma2	PHYB	PHYC-1	§ghd7-1	dw1	dw2
PI656043	KAT83369	NA	NA	NA	NA	SAP	NA	prr37-1	Ma2	PHYB	PHYC-2	Ghd7	Dw1	Dw2
PI656044	Kuyuma	NA	NA	NA	Bred	SAP	NA	prr37-1	Ma2	PHYB	PHYC-2	Ghd7	Dw1	dw2
PI656046	LianTang Ai	NA	NA	Bicolor	NA	SAP	NA	Gly177ArgfsTer4	Ma2	Arg337Gln	PHYC-2	ghd7-1	Dw1	Dw2
PI656047	M35-1	NA	NA	NA	Bred	SAP	NA	NA	Ma2	PHYB	PHYC-2	ghd7-1	Dw1	Dw2
PI656048	Malisor 84-7	NA	NA	NA	NA	SAP	NA	prr37-3	Ma2	PHYB	PHYC-1	ghd7-1	Dw1	Dw2
PI656049	Marupantse	NA	NA	NA	NA	SAP	NA	prr37-2	Ma2	PHYB	PHYC-1	ghd7-1	Dw1	Dw2
PI656050	Mota Maradi	NA	NA	NA	NA	SAP	NA	Val106Asp	Ma2	PHYB	PHYC-2	Ghd7	Dw1	Dw2
PI656051	MR732	NA	NA	NA	NA	SAP	NA	prr37-3	Ma2	PHYB	PHYC-1	Ghd7	Dw1	Dw2
PI656052	N250B	NA	NA	NA	Bred	SAP	NA	PRR37	Ma2	PHYB	PHYC-1	§ghd7-1	dw1	Dw2
PI656053	N290B	NA	NA	NA	Bred	SAP	NA	prr37-3	Ma2	PHYB	PHYC-1	ghd7-1	dw1	Dw2
PI656054	N.Tenimissa	NA	NA	NA	NA	SAP	NA	PRR37	Ma2	PHYB	PHYC-2	ghd7-2	Dw1	Dw2
PI656055	P-721	NA	NA	NA	Bred	SAP	NA	prr37-2	Ma2	PHYB	PHYC-2	ghd7-1	dw1	dw2
PI656056	P850029	NA	NA	NA	Bred	SAP/Lozano	12	prr37-1	Ma2	PHYB	PHYC-2	Ghd7	Dw1	dw2
PI656057	P898012	NA	NA	NA	Bred	SAP	NA	PRR37	Ma2	PHYB	PHYC-2	§ghd7-1	Dw1	Dw2
PI656058	P9517	NA	NA	NA	Bred	SAP	NA	prr37-3	Ma2	PHYB	PHYC-2	ghd7-1	dw1	Dw2
PI656059	Pinolero 1	NA	NA	NA	NA	SAP	NA	prr37-1	Ma2	PHYB	§PHYC-2	Ghd7	dw1	Dw2
PI656060	QL3-TEXAS	NA	NA	NA	Bred	SAP	NA	prr37-3	Ma2	PHYB	PHYC-1	ghd7-1	dw1	Dw2
PI656061	QL3(India)	NA	NA	NA	NA	SAP	NA	prr37-3	Ma2	PHYB	PHYC-1	ghd7-1	dw1	Dw2
PI656062	96CD635	NA	NA	NA	NA	SAP	NA	prr37-3	Ma2	PHYB	PHYC-1	ghd7-1	Dw1	Dw2
PI656063	BQL41	NA	NA	NA	NA	SAP	NA	prr37-1	Ma2	PHYB	PHYC-1	ghd7-1	dw1	§dw2
PI656064	Chiragon-2	NA	NA	NA	NA	SAP	NA	PRR37	Ma2	PHYB	PHYC-2	Ghd7	Dw1	Dw2
PI656065	Koro Kollo	NA	NA	NA	NA	SAP/Lozano	26.2568	Gly177ArgfsTer4	Ma2	PHYB	PHYC-2	ghd7-1	Dw1	Dw2
PI656066	Lakahiri	NA	NA	NA	NA	SAP	NA	PRR37	Ma2	PHYB	PHYC-2	ghd7-1	Dw1	Dw2
PI656067	NA	NA	NA	NA	NA	SAP	NA	PRR37	Ma2	PHYB	PHYC-2	Ghd7	Dw1	Dw2
PI656068	SC 170-6-17	NA	NA	NA	NA	SAP	NA	prr37-2	Ma2	PHYB	§PHYC-2	ghd7-1	dw1	dw2
PI656069	SC 326-6	NA	NA	NA	NA	SAP	NA	prr37-2	Ma2	PHYB	PHYC-2	ghd7-1	dw1	dw2
PI656070	SC 748-5	NA	NA	NA	NA	SAP	NA	prr37-2	Ma2	PHYB	PHYC-2	Ghd7	dw1	dw2
PI656071	SC 1019	SC1019	Ethiopia	Caudatum	Converted	SAP	NA	prr37-1	Ma2	PHYB	PHYC-1	ghd7-1	dw1	dw2
PI656072	SC 1047	SC1047	NA	NA	Converted	SAP	NA	prr37-1	Ma2	§Glu295AlafsTer19	PHYC-2	ghd7-1	dw1	dw2
PI656073	SC 1074	SC1074	Nigeria	Kafir	Converted	SAP	NA	Gly177ArgfsTer4	Ma2	PHYB	PHYC-2	ghd7-1	Dw1	Dw2
PI656074	SC 1218	SC1218	Sudan	Guinea-Caudatum	Converted	SAP	NA	prr37-2	Ma2	PHYB	PHYC-2	ghd7-1	Dw1	Dw2
PI656075	SC 1251	SC1251	Sudan	Caudatum	Converted	SAP	NA	prr37-2	Ma2	PHYB	PHYC-1	ghd7-1	dw1	Dw2
PI656076	SC 1271	SC1271	Ethiopia	Caudatum	Converted	SAP	NA	prr37-1	Ma2	PHYB	PHYC-2	Ghd7	dw1	dw2
PI656077	SC 1416	SC1416	Niger	Durra-Bicolor	Converted	SAP	NA	prr37-1	Ma2	§Glu295AlafsTer16 or §Glu295AlafsTer19 or §Glu295GlyfsTer25	PHYC-2	ghd7-1	dw1	dw2
PI656078	SC 1424	SC1424	Mali	Kafir-Durra	Converted	SAP	NA	prr37-1	Ma2	PHYB	Thr653Ser	ghd7-2	dw1	dw2
PI656079	SC 1426	SC1426	Mali	Guinea	Converted	SAP	NA	prr37-1	Ma2	PHYB	PHYC-2	ghd7-1	dw1	Dw2
PI656080	SC 1429	SC1429	Zimbabwe	Guinea	Converted	SAP	NA	prr37-2	Ma2	PHYB	PHYC-2	ghd7-1	Dw1	dw2
PI656081	SC 1439	SC1439	NA	NA	Converted	SAP	NA	prr37-2	Ma2	phyb-2	Gly981Asp	ghd7-1	Dw1	dw2
PI656082	SC 145	SC145	Ethiopia	Bicolor	Converted	SAP	NA	prr37-2	Ma2	PHYB	PHYC-2	ghd7-1	dw1	dw2
PI656083	SC 1451	SC1451	Malawi	Caudatum	Converted	SAP	NA	prr37-2	Ma2	PHYB	PHYC-2	§ghd7-1	Dw1	dw2
PI656085	SC 1465	SC1465	Sudan	NA	Converted	SAP	NA	prr37-1	Ma2	PHYB	PHYC-2	Ghd7	dw1	dw2
PI656086	SC 1471	SC1471	Sudan	Durra-Bicolor	Converted	SAP	NA	prr37-1	Ma2	PHYB	PHYC-2	ghd7-1	Dw1	dw2
PI656087	SC 1476	SC1476	Sudan	NA	Converted	SAP	NA	prr37-2	Ma2	PHYB	PHYC-2	ghd7-1	Dw1	dw2
PI656088	SC 1484	SC1484	Somalia	NA	Converted	SAP	NA	Asp52ArgfsTer75	Ma2	PHYB	PHYC-2	ghd7-1	dw1	dw2
PI656089	SC 1489	SC1489	Somalia	Durra	Converted	SAP	NA	prr37-1	Ma2	PHYB	PHYC-2	ghd7-1	dw1	dw2
PI656090	SC 1494	SC1494	Sudan	Guinea-Caudatum	Converted	SAP	NA	prr37-1	Ma2	PHYB	PHYC-2	ghd7-1	dw1	dw2
PI656091	SC 22	SC22	Ethiopia	Durra	Converted	SAP	NA	prr37-2	Ma2	PHYB	§PHYC-2	ghd7-1	dw1	dw2
PI656092	SC 25	SC25	Ethiopia	Durra	Converted	SAP	NA	prr37-1	Ma2	PHYB	PHYC-2	ghd7-1	dw1	dw2
PI656093	SC 295	SC295	Nigeria	Guinea	Converted	SAP	NA	prr37-2	Ma2	PHYB	PHYC-1	ghd7-1	dw1	dw2
PI656094	SC 301	SC301	Mali	Guinea	Converted	SAP	NA	prr37-2	Ma2	PHYB	PHYC-2	ghd7-1	dw1	dw2
PI656095	SC 373	SC373	Nigeria	Caudatum	Converted	SAP	NA	prr37-2	Ma2	PHYB	PHYC-2	ghd7-1	dw1	dw2
PI656096	SC 391	SC391	Egypt	Caudatum	Converted	SAP	NA	prr37-2	Ma2	phyb-2	PHYC-2	ghd7-1	Dw1	dw2
PI656097	SC 480	SC480	NA	NA	Converted	SAP	NA	prr37-2	Ma2	PHYB	PHYC-2	ghd7-1	Dw1	dw2
PI656098	SC 49	SC49	Sudan	Guinea-Caudatum	Converted	SAP	NA	prr37-1	Ma2	PHYB	PHYC-2	Ghd7	Dw1	dw2
PI656099	SC 498	SC498	India	Durra	Converted	SAP	NA	prr37-1	Ma2	PHYB	PHYC-2	ghd7-1	Dw1	§dw2
PI656100	SC 500	SC500	India	Durra	Converted	SAP	NA	prr37-1	Ma2	PHYB	PHYC-2	ghd7-1	dw1	dw2
PI656101	SC 525	SC525	Nigeria	Guinea	Converted	SAP	NA	Gly177ArgfsTer4	Ma2	PHYB	PHYC-2	ghd7-1	Dw1	Dw2
PI656102	SC 59	SC59	Sudan	Caudatum-Bicolor	Converted	SAP	NA	prr37-2	Ma2	PHYB	PHYC-2	ghd7-1	dw1	dw2
PI656103	SC 610	SC610	China	Bicolor	Converted	SAP	NA	prr37-1	Ma2	Arg337Gln	PHYC-2	ghd7-1	dw1	dw2
PI656104	SC 621	SC621	India	Bicolor	Converted	SAP	NA	prr37-2	Ma2	PHYB	PHYC-2	ghd7-1	dw1	dw2
PI656105	SC 639	SC639	India	Kafir-Caudatum	Converted	SAP	NA	prr37-2	Ma2	PHYB	§PHYC-2	ghd7-1	dw1	dw2
PI656106	SC 695	SC695	Tanzania	Caudatum	Converted	SAP	NA	prr37-2	Ma2	PHYB	PHYC-2	Ghd7	Dw1	dw2
PI656107	SC 702	SC702	Sudan	Caudatum	Converted	SAP	NA	Gly177ArgfsTer4	Ma2	PHYB	PHYC-1	Ghd7	Dw1	Dw2
PI656108	SC 833	SC833	India	Durra	Converted	SAP	NA	prr37-1	Ma2	PHYB	PHYC-2	ghd7-1	Dw1	dw2
PI656109	SC 85	SC85	Uganda	Caudatum-Bicolor	Converted	SAP	NA	prr37-1	Ma2	PHYB	PHYC-2	ghd7-1	dw1	dw2
PI656110	SC 968	SC968	Rhodesia	Durra-Bicolor	Converted	SAP	NA	prr37-1	Ma2	PHYB	phyC-1	ghd7-1	dw1	dw2
PI656111	SC 971	SC971	Puerto Rico	Kafir-Durra	Converted	SAP	NA	prr37-1	Ma2	PHYB	PHYC-1	ghd7-1	Dw1	dw2
PI656112	SC 1215	SC1215	Niger	Guinea-Kafir	Converted	SAP	NA	prr37-1	Ma2	PHYB	PHYC-2	ghd7-1	dw1	dw2
PI656113	SC 1277	SC1277	India	Durra	Converted	SAP	NA	prr37-2	Ma2	PHYB	PHYC-2	ghd7-1	dw1	dw2
PI656114	SC 134	SC134	Ethiopia	Durra-Bicolor	Converted	SAP	NA	prr37-1	Ma2	PHYB	PHYC-1	ghd7-1	dw1	§dw2
PI656115	SC 1440	SC1440	Gambia	Guinea	Converted	SAP	NA	prr37-2	Ma2	PHYB	PHYC-1	ghd7-1	dw1	Dw2
PI656116	SC 1506	SC1506	Mali	NA	Converted	SAP	NA	prr37-2	§Arg338Trp	§phyb-2	PHYC-1	ghd7-1	Dw1	dw2
PI656118	SC 332	SC332	India	Durra-Caudatum	Converted	SAP	NA	prr37-2	Ma2	PHYB	§PHYC-2	ghd7-1	dw1	dw2
PI656119	SC 386	SC386	Nigeria	Caudatum	Converted	SAP	NA	prr37-2	Ma2	PHYB	PHYC-1	ghd7-1	Dw1	dw2
PI656120	SC 790	SC790	India	Caudatum	Converted	SAP	NA	prr37-1	Ma2	PHYB	PHYC-1	§ghd7-1	dw1	dw2
PI656121	SC 947	SC947	India	S. bicolor subsp. verticilliflorum	Converted	SAP	NA	prr37-2	Ma2	PHYB	PHYC-2	ghd7-1	dw1	dw2
PI659691	COMBINE HEGARI	NA	NA	NA	Bred	SAP	NA	prr37-1	Ma2	PHYB	§PHYC-2	Ghd7	Dw1	dw2
PI659694	Tortillerio	NA	NA	NA	Bred	SAP	NA	prr37-3	Ma2	PHYB	PHYC-1	Ghd7	Dw1	Dw2
PI659695	IS 12623C	NA	NA	NA	NA	SAP	NA	prr37-1	Ma2	PHYB	PHYC-2	ghd7-1	dw1	dw2
PI659696	SC 720	SC720	Kenya	Caudatum	Converted	SAP	NA	prr37-2	Ma2	PHYB	PHYC-2	Ghd7	§dw1	dw2
PI659753	IS 5590C	NA	NA	NA	NA	SAP	NA	PRR37	Ma2	PHYB	PHYC-1	ghd7-1	dw1	Dw2
PI660555	Nyahila	NA	Tanzania	Kafir	NA	Lozano	9.81858	PRR37	Ma2	PHYB	PHYC-1	NA	Dw1	Dw2
PI660556	IS 3627	NA	Nigeria	Guinea	NA	Lozano	21.5063	PRR37	Ma2	PHYB	PHYC-2	Ghd7	Dw1	Dw2
PI660559	IS 7419	NA	Nigeria	Guinea	NA	Lozano	5.77885	PRR37	Ma2	PHYB	PHYC-2	NA	Dw1	Dw2
PI660560	IS 7427	NA	Nigeria	Guinea	NA	Lozano	12.5879	PRR37	Ma2	PHYB	PHYC-1	Ghd7	Dw1	Dw2
PI660562	IS 7920	NA	Nigeria	Guinea	NA	Lozano	8.02858	PRR37	Ma2	PHYB	PHYC-2	Ghd7	Dw1	Dw2
PI660564	Bank oumano ziamri fing	NA	Mali	Guinea	NA	Lozano	9.66167	PRR37	Ma2	PHYB	PHYC-2	§ghd7-1	Dw1	Dw2
PI660565	Kamjin	NA	Nigeria	Guinea (outlier)	NA	Lozano	10.5504	PRR37	Ma2	PHYB	Gly981Asp	NA	Dw1	Dw2
PI660566	Lekkite bundi	NA	Nigeria	Guinea	NA	Lozano	12.957	PRR37	Ma2	PHYB	PHYC-1	NA	Dw1	Dw2
PI660571	Chanan Singoo	NA	India	Caudatum	NA	Lozano	5.68932	PRR37	Ma2	PHYB	PHYC-1	Ghd7	Dw1	Dw2
PI660580	Kikuma	NA	Tanzania	Caudatum	NA	Lozano	8.34242	PRR37	Ma2	PHYB	PHYC-2	NA	Dw1	Dw2
PI660582	Faria bomkum	NA	Nigeria	Caudatum	NA	Lozano	17.1978	PRR37	Ma2	PHYB	PHYC-2	Ghd7	Dw1	Dw2
PI660585	IS 8087	NA	Japan	Caudatum	NA	Lozano	13.922	PRR37	Ma2	PHYB	PHYC-2	Ghd7	Dw1	Dw2
PI660587	Janjari	NA	Nigeria	Caudatum	NA	Lozano	13.3695	PRR37	Ma2	PHYB	PHYC-2	NA	Dw1	Dw2
PI660590	IS 7254	NA	Nigeria	Guinea	NA	Lozano	5.34346	NA	Ma2	PHYB	PHYC-1	NA	NA	Dw2
PI660592	IS 3911	NA	India	Kafir	NA	Lozano	9.74686	PRR37	Ma2	PHYB	PHYC-1	NA	Dw1	Dw2
PI660595	IS 7435	NA	Nigeria	Guinea	NA	Lozano	14.479	PRR37	Ma2	Asp308Gly	PHYC-2	Ghd7	Dw1	Dw2
PI660597	Kanura maima-saba	NA	Nigeria	Caudatum	NA	Lozano	15.4228	PRR37	Ma2	PHYB	PHYC-2	NA	Dw1	Dw2
PI660601	Kaura	NA	Nigeria	Guinea	NA	Lozano	11.4386	PRR37	Ma2	PHYB	PHYC-2	NA	Dw1	Dw2
PI660602	Kaura	NA	Nigeria	Guinea	NA	Lozano	16.1485	PRR37	Ma2	PHYB	PHYC-2	Ghd7	Dw1	Dw2
PI660606	IS 8100	NA	Japan	Caudatum	NA	Lozano	18.1174	PRR37	Tyr196Phe	PHYB	Ser49Tyr & Gln274Glu	NA	Dw1	Dw2
PI660608	Cholia talijhari	NA	India	Kafir	NA	Lozano	25.5236	PRR37	Ma2	PHYB	PHYC-2	Ghd7	Dw1	Dw2
PI660612	IS 3814	NA	India	Durra	NA	Lozano	5.86579	NA	Ma2	PHYB	Glu922Asp	NA	NA	Dw2
PI660615	Jowar tamargundi	NA	India	Durra	NA	Lozano	20.7208	PRR37	Ma2	PHYB	PHYC-2	ghd7-1	Dw1	Dw2
PI660616	Jowar kalgundi	NA	India	Durra	NA	Lozano	9.6347	PRR37	Ma2	PHYB	PHYC-2	ghd7-1	NA	Dw2
PI660618	Shenoli local	NA	India	Durra	NA	Lozano	11.6701	PRR37	Ma2	PHYB	PHYC-2	ghd7-1	Dw1	Dw2
PI660631	Line 502	NA	Nigeria	Guinea	NA	Lozano	11.5211	NA	Ma2	PHYB	PHYC-2	Ghd7	Dw1	Dw2
PI660640	Korky	NA	Sudan	Caudatum	NA	Lozano	12.3184	PRR37	Ma2	PHYB	Glu922Asp	NA	Dw1	Dw2
PI660643	Gadu umel Tatil	NA	Sudan	Caudatum	NA	Lozano	26.6903	PRR37	Ma2	PHYB	PHYC-1	Ghd7	Dw1	Dw2
PI660645	NSL 365799	NA	Sudan	Caudatum	NA	Lozano	3.87196	PRR37	Ma2	PHYB	PHYC-1	NA	Dw1	Dw2
PI665071	IS 4884	NA	India	Kafir	NA	Lozano	9.28775	PRR37	§Tyr196Phe	PHYB	§PHYC-2	Ghd7	Dw1	Dw2
PI665072	IS 5322	NA	India	Kafir	NA	Lozano	16.3828	PRR37	Ma2	PHYB	PHYC-1	Ghd7	Dw1	Dw2
PI665073	IS 5337	NA	India	Kafir	NA	Lozano	23.0775	PRR37	Ma2	PHYB	PHYC-1	Ghd7	Dw1	Dw2
PI665074	IS 3614	NA	Nigeria	Guinea	NA	Lozano	10.5055	NA	Ma2	PHYB	PHYC-2	Ghd7	Dw1	Dw2
PI665075	IS 7429	NA	Nigeria	Guinea	NA	Lozano	5.74847	NA	Ma2	PHYB	PHYC-1	NA	Dw1	Dw2
PI665076	IS 7550	NA	Nigeria	Guinea	NA	Lozano	24.9021	PRR37	Ma2	PHYB	PHYC-2	Ghd7	Dw1	Dw2
PI665078	IS 7590	NA	NA	NA	NA	Lozano	10.1194	NA	Ma2	PHYB	PHYC-2	NA	Dw1	Dw2
PI665079	IS 7596	NA	Nigeria	Guinea	NA	Lozano	13.7364	PRR37	Ma2	PHYB	PHYC-2	NA	Dw1	Dw2
PI665080	IS 7733	NA	Nigeria	Guinea	NA	Lozano	9.01253	PRR37	Ma2	PHYB	PHYC-2	NA	Dw1	Dw2
PI665081	Mori Doron Zabo	NA	Nigeria	Durra	NA	Lozano	16.0032	PRR37	Ma2	PHYB	PHYC-2	ghd7-1	Dw1	Dw2
PI665083	IS 7779	NA	Nigeria	Guinea	NA	Lozano	14.6533	PRR37	Ma2	PHYB	PHYC-2	NA	Dw1	Dw2
PI665085	Dandura	NA	Nigeria	Guinea	NA	Lozano	14.829	PRR37	Ma2	PHYB	PHYC-1	NA	Dw1	Dw2
PI665088	IS 7808	NA	Nigeria	Guinea	NA	Lozano	5.92874	NA	Ma2	PHYB	PHYC-1	NA	Dw1	Dw2
PI665091	IS 2465	NA	USA	Durra	NA	Lozano	13.524	PRR37	Ma2	PHYB	Ser49Tyr	Ghd7	Dw1	§Ser160Cys
PI665092	IS 1207	NA	Malawi	Kafir	NA	Lozano	19.8429	PRR37	Ma2	PHYB	PHYC-1	Ghd7	Dw1	Dw2
PI665093	IS 5747	NA	India	Kafir	NA	Lozano	9.74734	PRR37	Ma2	PHYB	PHYC-1	NA	Dw1	Dw2
PI665097	IS 3759	NA	Ethiopia	Caudatum	NA	Lozano	8.62072	PRR37	Ma2	PHYB	PHYC-2	NA	Dw1	Dw2
PI665098	IS 8187	NA	Uganda	Caudatum	NA	Lozano	8.31476	NA	Ma2	PHYB	PHYC-2	Ghd7	Dw1	Dw2
PI665103	IS 7380	NA	Nigeria	Guinea	NA	Lozano	7.60659	NA	Ma2	PHYB	PHYC-2	NA	Dw1	Dw2
PI665104	IS 7738	NA	Nigeria	Guinea	NA	Lozano	17.4138	PRR37	Ma2	PHYB	PHYC-2	NA	Dw1	Dw2
PI665107	IS 5394	NA	India	Kafir	NA	Lozano	8.10115	Asp236Tyr	Ma2	PHYB	PHYC-1	Ghd7	Dw1	Dw2
PI665108	IS 5893	NA	India	Kafir	NA	Lozano	19.6707	PRR37	Ma2	PHYB	PHYC-1	NA	Dw1	Dw2
PI665110	IS 7340	NA	Nigeria	Guinea	NA	Lozano	9.9874	PRR37	Ma2	PHYB	PHYC-2	Ghd7	Dw1	Dw2
PI665111	IS 7506	NA	Nigeria	Guinea	NA	Lozano	6.12712	NA	Ma2	PHYB	§Glu922Asp	NA	Dw1	Dw2
PI665112	IS 8104	NA	Japan	Caudatum	NA	Lozano	9.52607	PRR37	§Tyr196Phe	PHYB	Gln274Glu	Ghd7	Dw1	Dw2
PI665114	IS 8136	NA	Uganda	Caudatum	NA	Lozano	12.9202	NA	Tyr196Phe	PHYB	PHYC-2	NA	Dw1	Dw2
PI665116	IS 5554	NA	India	Durra	NA	Lozano	4.34988	NA	Ma2	PHYB	Gly162Arg & Glu922Asp	ghd7-1	Dw1	Dw2
PI665117	IS 1340	NA	Tanzania	Caudatum	NA	Lozano	8.10697	PRR37	§Tyr196Phe	PHYB	PHYC-2	NA	Dw1	Dw2
PI665118	IS 1144	NA	India	Durra	NA	Lozano	7.17137	PRR37	Ma2	PHYB	Glu922Asp	NA	Dw1	Dw2
PI665121	IS 4946	NA	India	Durra	NA	Lozano	10.3541	NA	Ma2	PHYB	Glu922Asp	ghd7-1	Dw1	Dw2
PI665123	IS 5145	NA	India	Durra	NA	Lozano	18.2591	PRR37	Ma2	PHYB	PHYC-2	Ghd7	Dw1	Dw2
PI665124	IS 5146	NA	India	Durra	NA	Lozano	4.33567	PRR37	Ma2	PHYB	PHYC-2	NA	Dw1	Dw2
PI665125	IS 5193	NA	India	Kafir	NA	Lozano	22.78	PRR37	Ma2	PHYB	PHYC-2	Ghd7	Dw1	Dw2
PI665126	IS 5479	NA	India	Durra	NA	Lozano	13.7149	PRR37	Ma2	PHYB	PHYC-2	ghd7-1	Dw1	Dw2
PI665129	IS 5792	NA	India	Durra	NA	Lozano	7.99285	PRR37	Ma2	PHYB	PHYC-2	NA	Dw1	NA
PI665133	IS 4870	NA	India	Durra	NA	Lozano	7.42096	NA	Ma2	PHYB	PHYC-2	NA	Dw1	Dw2
PI665137	IS 5681	NA	India	Durra	NA	Lozano	14.6678	PRR37	Ma2	PHYB	PHYC-2	ghd7-1	Dw1	Dw2
PI665138	IS 6368	NA	India	Durra	NA	Lozano	21.5722	PRR37	Ma2	PHYB	PHYC-2	ghd7-1	Dw1	Dw2
PI665141	IS 6440	NA	India	Durra	NA	Lozano	11.1175	PRR37	Ma2	PHYB	PHYC-2	ghd7-1	Dw1	Dw2
PI665142	IS 6445	NA	India	Durra	NA	Lozano	10.5494	NA	Ma2	PHYB	PHYC-2	ghd7-1	Dw1	Dw2
PI665143	IS 6446	NA	India	Durra	NA	Lozano	24.1229	PRR37	Ma2	PHYB	§PHYC-2	ghd7-1	Dw1	Dw2
PI665144	IS 6456	NA	India	Caudatum	NA	Lozano	4.51405	NA	Ma2	PHYB	PHYC-2	NA	Dw1	Dw2
PI665145	IS 6457	NA	India	Durra	NA	Lozano	10.6001	NA	Ma2	PHYB	PHYC-2	NA	Dw1	Dw2
PI665146	IS 5674	NA	India	NA	NA	Lozano	3.26842	NA	Ma2	PHYB	PHYC-1	NA	NA	Dw2
PI665147	IS 6394	NA	India	Durra	NA	Lozano	10.0723	PRR37	Ma2	PHYB	PHYC-2	NA	Dw1	Dw2
PI665148	IS 6451	NA	India	Durra	NA	Lozano	23.6949	PRR37	Ma2	PHYB	PHYC-2	ghd7-1	Dw1	Dw2
PI665150	IS 2198	NA	India	Durra	NA	Lozano	2.92834	NA	Ma2	PHYB	PHYC-1	NA	NA	Dw2
PI665153	IS 6439	NA	India	Durra	NA	Lozano	11.9606	PRR37	Ma2	PHYB	PHYC-2	ghd7-1	Dw1	Dw2
PI665154	IS 6402	NA	India	Durra	NA	Lozano	12.6542	NA	Ma2	PHYB	PHYC-2	NA	Dw1	Dw2
PI665156	Jundra Jesa	NA	India	Kafir	NA	Lozano	21.9751	PRR37	Ma2	PHYB	PHYC-1	Ghd7	Dw1	Dw2
PI665159	CE 51-69	NA	Senegal	Caudatum	NA	Lozano	4.3263	NA	Ma2	PHYB	PHYC-1	NA	Dw1	NA
PI665160	Bigheaded Kafir	NA	Nigeria	Caudatum	NA	Lozano	11.0729	PRR37	Ma2	PHYB	PHYC-1	Ghd7	dw1	Dw2
PI665170	Guinea	NA	Mali	Guinea	NA	Lozano	14.5685	PRR37	Ma2	PHYB	PHYC-2	Ghd7	Dw1	Dw2
PI92270	IS 12748	NA	China	Mixed	NA	Lozano	23.1967	PRR37	Ma2	PHYB	PHYC-2	ghd7-1	Dw1	Dw2
NA	Ai4	NA	China	Complex	NA	Lozano	16.1313	PRR37	Ma2	Arg337Gln	Glu922Asp	ghd7-1	Dw1	Dw2
NA	AusTRCF_317961	NA	Australia	Wild	NA	Lozano	17.2586	PRR37	Ma2	PHYB	PHYC-1	NA	Dw1	Dw2
NA	B35	NA	Ethiopia	Complex	NA	Lozano	39.5206	prr37-1	Ma2	PHYB	PHYC-2	ghd7-1	dw1	dw2
NA	B923296	NA	Australia	Complex	NA	Lozano	17.0331	prr37-1	Ma2	PHYB	PHYC-1	ghd7-1	dw1	Dw2
NA	B963676	NA	Australia	Complex	NA	Lozano	18.7674	prr37-1	Ma2	PHYB	PHYC-1	ghd7-1	dw1	Dw2
NA	Cherekit_IBC_E460	NA	Ethiopia	Caudatum	NA	Lozano	18.1097	PRR37	Ma2	PHYB	PHYC-2	Ghd7	Dw1	Dw2
NA	Greenleaf	NA	USA	Weedy	NA	Lozano	17.5591	PRR37	Ma2	PHYB	PHYC-1	ghd7-1	Dw1	Dw2
NA	GRIF16309	NA	Ethiopia	Wild	NA	Lozano	34.05	prr37-2	Ma2	PHYB	PHYC-1	NA	Dw1	NA
NA	IBC_E38432	NA	Ethiopia	Durra	NA	Lozano	18.9372	PRR37	Ma2	PHYB	PHYC-2	Ghd7	Dw1	Dw2
NA	ICSV745	NA	India	Complex	NA	Lozano	18.0869	PRR37	Ma2	PHYB	PHYC-1	Ghd7	Dw1	Dw2
NA	IS 8525	NA	Ethiopia	Kafir	NA	Lozano	20.9014	prr37-2	Ma2	PHYB	PHYC-1	Ghd7	NA	NA
NA	IS 9710	NA	Sudan	Complex	NA	Lozano	16.5826	prr37-3	Ma2	PHYB	PHYC-2	NA	NA	NA
NA	IS3614-2	NA	Nigeria	Guinea	NA	Lozano	19.6182	PRR37	ma2 Met83Thr	PHYB	PHYC-2	NA	Dw1	Dw2
NA	Karper_669	NA	USA	Complex	NA	Lozano	17.8743	prr37-3	Ma2	PHYB	PHYC-1	Arg220GlyfsTer2	Dw1	Dw2
NA	Kilo_IBC_E382	NA	Ethiopia	Weedy	NA	Lozano	19.8184	PRR37	Ma2	PHYB	Glu922Asp	NA	Dw1	Dw2
NA	KS115	NA	USA	Complex	NA	Lozano	17.7344	prr37-1	Ma2	PHYB	PHYC-1	NA	Dw1	dw2
NA	LR9198	NA	China	Complex	NA	Lozano	21.3502	PRR37	Ma2	PHYB	PHYC-1	ghd7-1	Dw1	Dw2
NA	M35-1	NA	India	Complex	NA	Lozano	17.8256	prr37-3	Ma2	PHYB	PHYC-2	Ghd7	dw1	Dw2
NA	Macia	NA	Mozambique	Caudatum	NA	Lozano	20.1537	prr37-1	Ma2	PHYB	PHYC-2	NA	Dw1	dw2
NA	Malisor_84-7	NA	Mali	Complex	NA	Lozano	15.2271	prr37-3	Ma2	PHYB	PHYC-1	NA	Dw1	Dw2
NA	QL12	NA	Australia	Complex	NA	Lozano	18.8093	prr37-3	Ma2	PHYB	PHYC-1	ghd7-1	dw1	Dw2
NA	R931945-2-2	NA	Australia	Complex	NA	Lozano	33.5416	prr37-2	Ma2	PHYB	PHYC-2	Ghd7	dw1	dw2
NA	Rio	NA	USA	Kafir	NA	Lozano	18.4611	prr37-2	Ma2	PHYB	PHYC-1	ghd7-1 & ghd7-2	Dw1	Dw2
NA	rio_mockler	NA	NA	NA	NA	Lozano	14.5492	prr37-2	Ma2	PHYB	PHYC-2	Ghd7	Dw1	Dw2
NA	RT_7000	NA	USA	Complex	NA	Lozano	35.5379	prr37-2	Ma2	PHYB	PHYC-1	ghd7-1	dw1	Dw2
NA	SC103-14E	NA	South Africa	Caudatum	NA	Lozano	15.2964	prr37-1	Ma2	PHYB	Met437Thr	Ghd7	Dw1	dw2
NA	SC108C	NA	Ethiopia	Caudatum	NA	Lozano	17.1848	prr37-1	Ma2	PHYB	PHYC-2	Ghd7	dw1	dw2
NA	SC170-6-8	NA	Ethiopia	Caudatum	NA	Lozano	16.2353	prr37-2	Ma2	PHYB	PHYC-2	ghd7-1	dw1	dw2
NA	SC23	NA	Ethiopia	Durra	NA	Lozano	18.8946	prr37-1	Ma2	PHYB	PHYC-2	ghd7-1	dw1	dw2
NA	SC237-14E	NA	Sudan	Caudatum	NA	Lozano	16.953	prr37-1	Ma2	PHYB	PHYC-2	ghd7-2	dw1	dw2
NA	SC326-6	NA	USA/Ethiopia	Complex	NA	Lozano	17.4327	prr37-2	Ma2	PHYB	PHYC-2	ghd7-1	dw1	dw2
NA	SC35C	NA	Ethiopia	Durra	NA	Lozano	18.1167	prr37-1	Ma2	PHYB	PHYC-2	ghd7-1	dw1	dw2
NA	SC56-14E	NA	Sudan	Caudatum	NA	Lozano	19.5196	prr37-1	Ma2	PHYB	PHYC-1	ghd7-1	dw1	dw2
NA	SC62C	NA	Kenya	Complex	NA	Lozano	18.3462	prr37-2	Ma2	PHYB	PHYC-2	ghd7-1	dw1	dw2
NA	Yik_IBC_E339	NA	Ethiopia	Durra	NA	Lozano	22.006	PRR37	Ma2	PHYB	Glu922Asp	NA	Dw1	Dw2
NA	Zengada_IBC_E308	NA	Ethiopia	Weedy	NA	Lozano	21.2821	PRR37	Ma2	PHYB	PHYC-2	NA	Dw1	Dw2

[truncated: 2 more sheets: Sup Table S10, Sup Table S11]
